# Supplementary material for: Transmission, adaptation and geographical spread of the Pseudomonas aeruginosa Liverpool epidemic strain
Source: Microb Genom. 2021 Mar 15;7(3):mgen000511. doi: 10.1099/mgen.0.000511 (PMC8190615; doi:10.1099/mgen.0.000511)
Supplement: Supplementary material 2 [file mgen-7-0511-s002.xlsx]

## Sheet: S1
Table S1. LES genomes analysed in this study. The table includes date of isolation, if known, location of isolation and study source for previously sequenced isolates from either Winstanley et al.(26), Darch et al.(65), Williams et al.(30), Jeukens et al.(29), Dettman et al.(8)
Strain number	In house ID	Other names	Year of isolation	Date of isolation	Country	Location	Site of isolation	Pathology	96 cohort	Citation	Accession
8835	2YJ1K15Q	8835	2004	2020-07-28	UK	Wrexham	Lung	CF	Na	This study	GCA_013620635.1
8995	Y6QH8PTE	8995	2004	2020-07-28	UK	Sheffield	Lung	CF	Na	This study	GCA_013620595.1
9857	JVJNGLBP	9857	2004	2020-07-28	UK	London	Lung	CF	Na	This study	GCA_013620585.1
9920	YETA3FW9	9920	2004	2020-07-28	UK	Clatterbridge	Lung	CF	Na	This study	GCA_013620575.1
10262	SY1RC01U	10262	2004	2020-07-28	UK	Nottingham	Lung	CF	Na	This study	GCA_013620565.1
10333	Z00Q3J96	10333	2004	2020-07-28	UK	Nottingham	Lung	CF	Na	This study	GCA_013620545.1
11112	1LAJ5SBX	11112	2004	2020-07-28	UK	Birmingham	Lung	CF	Na	This study	GCA_013620525.1
49070	FAAXWJH6	49070	2004	2020-04-06	UK	Liverpool	Lung	CF	No	This study	GCA_013620465.1
49348	E82CMF55	49348	2003	2020-02-25	UK	Liverpool	Lung	CF	No	This study	GCA_013620475.1
49388	KS086VV9	49388	2004	2020-08-31	UK	Liverpool	Lung	CF	No	This study	GCA_013620485.1
49400	MROCUGIC	49400	2004	2020-09-15	UK	Liverpool	Lung	CF	No	This study	GCA_013620445.1
49492	0JMEBAXD	49492	2004	2020-11-22	UK	Liverpool	Lung	CF	No	This study	GCA_013620415.1
49513	J1DU0MZU	49513	2004	2020-12-15	UK	Liverpool	Lung	CF	No	This study	GCA_013620385.1
79426	BN40598R	79426	2007		UK	Liverpool	Lung	Empyema		This study	GCA_013620375.1
79427	EV1ANA2C	79427	2007		UK	Liverpool	Lung	Empyema		This study	GCA_013620365.1
89093	5JY074WI	89093	2008	2020-04-15	UK	Liverpool	Lung	CF	Yes	This study	GCA_013620295.1
89150	PLOJ8707	89150	2008	2020-04-22	UK	Liverpool	Lung	CF	Yes	This study	GCA_013620315.1
89153	P1TVYCM4	89153	2008	2020-04-22	UK	Liverpool	Lung	CF	Yes	This study	GCA_013620325.1
89192	D82W4Z5X	89192	2008	2020-05-06	UK	Liverpool	Lung	CF	Yes	This study	GCA_013620285.1
89204	13YF6FB2	89204	2008	2020-05-13	UK	Liverpool	Lung	CF	Yes	This study	GCA_013620265.1
89212	DWGLG2M9	89212	2008	2020-05-13	UK	Liverpool	Lung	CF	Yes	This study	GCA_013620215.1
89221	2MZ969X9	89221	2008	2020-05-13	UK	Liverpool	Lung	CF	Yes	This study	GCA_013620205.1
89224	53RF5W0V	89224	2008	2020-05-14	UK	Liverpool	Lung	CF	Yes	This study	GCA_013620245.1
89244	3AY8N3FX	89244	2008	2020-05-27	UK	Liverpool	Lung	CF	Yes	This study	GCA_013620185.1
89347	BP4JTKTJ	89347	2008	2020-07-07	UK	Liverpool	Lung	CF	Yes	This study	GCA_013620155.1
89568	B0RDYTE7	89568	2008	2020-12-09	UK	Liverpool	Lung	CF	Yes	This study	GCA_013620125.1
89570	HC1UOMPN	89570	2008	2020-12-13	UK	Liverpool	Lung	CF	Yes	This study	GCA_013620105.1
89577	IWVFCNWA	89577	2008	2020-12-30	UK	Liverpool	Lung	CF	Yes	This study	GCA_013620075.1
119579	GLX13VI1	119579	2013		UK	Liverpool	Lung	PCD	No	This study	GCA_013620115.1
139124	HNEW0U5C	139124	2013		UK	Liverpool	Lung	PCD		This study	GCA_013620065.1
139125	UGITV4QF	139125	2013		UK	Liverpool	Lung	PCD		This study	GCA_013620005.1
120MO	GMT6UQWY	120MO	2003	2020-02-04	UK	Liverpool	Lung	CF	No	This study	GCA_013619985.1
30567S	TCX6B7RZ	30567S	2003	2020-08-19	UK	Liverpool	Lung	CF	No	This study	GCA_013620045.1
30642g	8QEB8TPC	30642g	2003	2020-09-11	UK	Liverpool	Lung	CF	No	This study	GCA_013619995.1
417GLY	L6WRKF3R	417GLY	2000		UK	Liverpool	Lung	Non-CF	No	This study	GCA_013619915.1
72G	7GK4B03S	72G	2003	2020-01-13	UK	Liverpool	Lung	CF	No	This study	GCA_013619895.1
B35	PE1OD1MI	B35	1998		UK	Liverpool	Lung	CF	Yes	This study	GCA_013619955.1
B9	J37IWKYO	B9	1995	2020-03-08	UK	Liverpool	Lung	CF	Yes	This study	GCA_013619945.1
CF10S111	MRYGNJLA	CF10S1_11	2009	2020-01-06	UK	Liverpool	Lung	CF		Williams et al.
CF10S121	ME4BV84J	CF10S1_21	2009	2020-01-06	UK	Liverpool	Lung	CF		Williams et al.
CF177P138	K3QL9HJR	CF177_P138			UK	Birmingham	Lung	CF		Williams et al.
CF1S120	VOFT2GJS	CF1S1_20	2009	2020-01-06	UK	Liverpool	Lung	CF	Yes	Williams et al.
CF1S133	PVU8EYJQ	CF1S1_33	2009	2020-01-06	UK	Liverpool	Lung	CF	Yes	Williams et al.
CF3S108	1JVDBTNV	CF3S1_08	2009	2020-01-06	UK	Liverpool	Lung	CF	Yes	Williams et al.
CF3S112	WPWXQG91	CF3S1_12	2009	2020-01-06	UK	Liverpool	Lung	CF	Yes	Williams et al.
CF3S121	VHINQMKX	CF3S1_21	2009	2020-01-06	UK	Liverpool	Lung	CF	Yes	Williams et al.
CF3S124	RZAWYLTR	CF3S1_24	2009	2020-01-06	UK	Liverpool	Lung	CF	Yes	Williams et al.
CF3S219	N1D11PVW	CF3S2_19								Williams et al.
CF3S224	9ZRAO4L3	CF3S2_24								Williams et al.
CF3S225	W4TWAZ6S	CF3S2_25								Williams et al.
CF3S231	G701DGRM	CF3S2_31								Williams et al.
CF3S235	O3TOZHZW	CF3S2_35								Williams et al.
CF3S25	569OVNZU	CF3S2_5								Williams et al.
CF4S108	DFN5QX64	CF4S1_08	2009	2020-01-06	UK	Liverpool	Lung	CF	Na	Williams et al.
CF4S12	79L76LBH	CF4S1_2	2009	2020-01-06	UK	Liverpool	Lung	CF		Williams et al.
CF4S126	5LXZNLF0	CF4S1_26	2009	2020-01-06	UK	Liverpool	Lung	CF		Williams et al.
CF4S132	D9JKVYTT	CF4S1_32	2009	2020-01-06	UK	Liverpool	Lung	CF		Williams et al.
CF54NCTC13415	SVS1UEOC	CF54_NCTC13415				Birmingham				This study	GCA_013619865.1
CF5S120	Y67PJY7M	CF5S1_20	2009	2020-01-06	UK	Liverpool	Lung	CF	Yes	Williams et al.
CF5S134	Y88C6C6Q	CF5S1_34	2009	2020-01-06	UK	Liverpool	Lung	CF	Yes	Williams et al.
CF5S138	M0V59649	CF5S1_38	2009	2020-01-06	UK	Liverpool	Lung	CF	Yes	Williams et al.
CF60P44	IDWTUV08	CF60_P44			UK	Birmingham	Lung	CF		This study	GCA_013619885.1
CF6S11	TYQCGE61	CF6S1_1	2009	2020-01-06	UK	Liverpool	Lung	CF		Williams et al.
CF6S118	I2UJ2HCB	CF6S1_18	2009	2020-01-06	UK	Liverpool	Lung	CF		Williams et al.
CF7S110	PK4HSDMW	CF7S1_10	2009	2020-01-06	UK	Liverpool	Lung	CF	Yes	Williams et al.
CF7S115	PWOTE9JS	CF7S1_15	2009	2020-01-06	UK	Liverpool	Lung	CF	Yes	Williams et al.
CF7S136	IJRUS57H	CF7S1_36	2009	2020-01-06	UK	Liverpool	Lung	CF	Yes	Williams et al.
CF7S139	7ZHZ3DQB	CF7S1_39	2009	2020-01-06	UK	Liverpool	Lung	CF	Yes	Williams et al.
CF8S102	BV4TFZZT	CF8S1_02	2009	2020-01-06	UK	Liverpool	Lung	CF		Williams et al.
CF8S127	G13Y0U9K	CF8S1_27	2009	2020-01-06	UK	Liverpool	Lung	CF		Williams et al.
CF8S133	FWMDINNQ	CF8S1_33	2009	2020-01-06	UK	Liverpool	Lung	CF		Williams et al.
CF8S136	U09TEMH2	CF8S1_36	2009	2020-01-06	UK	Liverpool	Lung	CF		Williams et al.
CF9S111	0I9S4UAG	CF9S1_11	2009	2020-01-06	UK	Liverpool	Lung	CF		Williams et al.
CF9S124	UWJRO9T6	CF9S1_24	2009	2020-01-06	UK	Liverpool	Lung	CF		Williams et al.
CFS104	TKC6UI7W	CF5S1_04	2009	2020-01-06	UK	Liverpool	Lung	CF	Yes	Williams et al.
JD304	ZATLYKZJ	JD304			Canada	Ottawa	Lung	CF		Dettman et al.
JD310	W2SY150O	JD310			Canada	Ottawa	Lung	CF		Dettman et al.
JD315	TP94E6LD	JD315			Canada	Hamilton	Lung	CF		Dettman et al.
JD322	IL2UEM67	JD322			Canada	Toronto	Lung	CF		Dettman et al.
JD324	FP82KKZW	JD324			Canada	Toronto	Lung	CF		Dettman et al.
JD326	QRVG2XOW	JD326			Canada	Hamilton	Lung	CF		Dettman et al.
JD329	L45KT4AK	JD329			Canada	London	Lung	CF		Dettman et al.
JD335	N6V28I00	JD335			Canada	Toronto	Lung	CF		Dettman et al.
LES400	LPLL233C	LES400	1998		UK		Lung	CF		Jeukens et al.
LES431	K2JX2SJC	LES431	2000		UK		Lung	Non-CF		Jeukens et al.
LESB58	ZPYXMRU4	LESB58	1988		UK	Liverpool	Lung	CF	Yes	Winstanley et al.
LESB582	WV1RACSW	LESB58_2	1988		UK	Liverpool	Lung	CF		This study	GCA_013619805.1
LESB65	2Q6OBWFF	LESB65	2003		UK		Lung	CF		Jeukens et al.
LESlike1	I4K4D64Y	LESlike_1	2005		Canada	Ottawa	Lung	CF	No	Jeukens et al.
LESlike4	TSOUWXA9	LESlike_4	2005		Canada	Toronto	Lung	CF	No	Jeukens et al.
LESlike5	H6CANZQ0	LESlike_5	2007		Canada	Toronto	Lung	CF	No	Jeukens et al.
LESlike7	3BXVA0PM	LESlike_7	2006		Canada	Hamilton	Lung	CF	No	Jeukens et al.
LiP10a	Y24KLE2U				UK	East Midlands		CF		This study	GCA_013619825.1
LiP10b	6BPLQOYN				UK	East Midlands		CF		This study	GCA_013619765.1
LiP11	SMZB8H6K				UK	East Midlands		CF		This study	GCA_013619835.1
LiP12	LKZDSD5Q				UK	East Midlands		CF		This study	GCA_013619775.1
LiP13	USVYXRW2				UK	East Midlands		CF		This study	GCA_013619705.1
LiP14	ZFZ9JJW2				UK	East Midlands		CF		This study	GCA_013619715.1
LiP1a	GDGNGI2C				UK	East Midlands		CF		This study	GCA_013619685.1
LiP1c	6BPSKVO5				UK	East Midlands		CF		This study	GCA_013619665.1
LiP2a	NO91I62T				UK	East Midlands		CF		This study	GCA_013619585.1
LiP2b	4ELDH3BA				UK	East Midlands		CF		This study	GCA_013619695.1
LiP2c	AGBF4QJL				UK	East Midlands		CF		This study	GCA_013619635.1
LiP3	TYT024K3				UK	East Midlands		CF		This study	GCA_013619595.1
LiP5	QLWY84FW				UK	East Midlands		CF		This study	GCA_013619565.1
LiP6	274A4DMM				UK	East Midlands		CF		This study	GCA_013619575.1
LiP7	3N30B3QA				UK	East Midlands		CF		This study	GCA_013619545.1
LiP8	Z59PNXU1				UK	East Midlands		CF		This study	GCA_013619515.1
LiP9	SBY0GAHO				UK	East Midlands		CF		This study	GCA_013619505.1
MdLES	SDQ9OWLU	Midlands_LES			UK	Birmingham	Lung	CF		This study	GCA_013619465.1
o59100	Q1VHE29G	o59100	2005	2020-04-01	UK	Liverpool	Lung	CF	No	This study	GCA_013619475.1
OSIRIS	KP294791	OSIRIS	2007	2020-03-08	UK	Liverpool	Upper Resp Tract	A Cat	No	This study	GCA_013619435.1
PHELES1	EUY97LC6	PHE_LES1	2010		UK	Scotland	Lung	CF		This study	GCA_013619425.1
PHELES10	LM4RE2S4	PHE_LES10	2014		UK	East	Lung	CF		This study	GCA_013619405.1
PHELES11	9ERY9RVY	PHE_LES11	2013		UK	Yorkshire	Lung	CF		This study	GCA_013619375.1
PHELES12	ELM9CNN5	PHE_LES12	2013		UK	London	Lung	CF		This study	GCA_013619365.1
PHELES13	HFPCWS69	PHE_LES13	2013		UK	Wales	Lung	CF		This study	GCA_013619305.1
PHELES14	D1O08G9Q	PHE_LES14	2012		UK	North West	Lung	CF		This study	GCA_013619315.1
PHELES15	5BWM9755	PHE_LES15	2012		UK	South West	Lung	CF		This study	GCA_013619285.1
PHELES16	Q8316M5A	PHE_LES16	2014		UK	East	Lung	CF		This study	GCA_013619325.1
PHELES17	KUBGXS5T	PHE_LES17	2012		UK	North West	Lung	CF		This study	GCA_013619265.1
PHELES18	01UD9YK4	PHE_LES18	2012		UK	London	Lung	CF		This study	GCA_013619245.1
PHELES19	7KXJNNGQ	PHE_LES19	2012		UK	London	blood	non-CF		This study	GCA_013625735.1
PHELES2	HIJREI2A	PHE_LES2	2013		UK	London	Lung	CF		This study	GCA_013625705.1
PHELES20	X5TJ6NX2	PHE_LES20	2012		UK	North East	Lung	CF		This study	GCA_013625685.1
PHELES21	4Q7ACFPP	PHE_LES21	2013		UK	East	Lung	CF		This study	GCA_013625675.1
PHELES22	EAI511QQ	PHE_LES22	2013		UK	East Midlands	Lung	Bronchiectasis		This study	GCA_013625655.1
PHELES23	KJACL0IV	PHE_LES23	2013		UK	London	Lung	CF		This study	GCA_013625615.1
PHELES24	7TZPA3YE	PHE_LES24	2013		UK	London	Lung	CF		This study	GCA_013625585.1
PHELES25	5OW8V682	PHE_LES25	2013		UK	Wales	Lung	CF		This study	GCA_013625625.1
PHELES26	ZWI0H9Q8	PHE_LES26	2013		UK	South East	lung	CF		This study	GCA_013625545.1
PHELES27	22BTSBD6	PHE_LES27	2013		UK	West Midlands				This study	GCA_013625495.1
PHELES28	DWROQMV8	PHE_LES28	2013		UK	East	Lung	CF		This study	GCA_013625525.1
PHELES29	EZZS8RDO	PHE_LES29	2013		UK	West Midlands				This study	GCA_013625485.1
PHELES3	XA7QVA3O	PHE_LES3	2012		UK	East Midlands	Lung	CF		This study	GCA_013619225.1
PHELES30	W63KPLFI	PHE_LES30	2013		UK	North West				This study	GCA_013619195.1
PHELES4	Z2L1RI3A	PHE_LES4	2013		UK	London	Lung	CF		This study	GCA_013619185.1
PHELES5	WZ8643DA	PHE_LES5	2014		UK	West Midlands	Lung	CF		This study	GCA_013625475.1
PHELES6	US7QUETC	PHE_LES6	2011		UK	East Midlands	Lung	CF		This study	GCA_013625455.1
PHELES7	N3D7SYRK	PHE_LES7	2014		UK	West Midlands	Lung	CF		This study	GCA_013625395.1
PHELES8	P96O1IGW	PHE_LES8	2011		UK	North East	Lung	CF		This study	GCA_013625355.1
PHELES9	YR7V29WA	PHE_LES9	2011		UK	South East	Lung	CF		This study	GCA_013625335.1
SED1	UIUIRI6G				UK	East		CF		Darch et al.
SED11	Q245DOQK				UK	East		CF		Darch et al.
SED20	QC1HQZX7				UK	East		CF		Darch et al.

## Sheet: S2
Table S2. Pairwise SNP distances between LES genomes after removal of recombinant sites.
The table indicates pairwise SNP distances between all LES genomes not including recombinant sites
SNPs	ID_x	ID_y
27.21	CF3S124	CF3S112
29.16	CF3S124	CF3S121
34.02	CF3S124	CF3S108
42.77	CF3S124	CF3S224
41.8	CF3S124	CF3S235
43.76	CF3S124	CF3S231
72.98	CF3S124	89244
60.4	CF3S124	8835
77.84	CF3S124	120MO
96.32	CF3S124	CF8S102
82.71	CF3S124	CF8S127
105.05	CF3S124	CF8S136
122.57	CF3S124	CF8S133
83.73	CF3S124	CFS104
74.9	CF3S124	30642g
101.2	CF3S124	CF7S136
111.9	CF3S124	CF7S139
93.42	CF3S124	CF7S115
103.16	CF3S124	PHELES14
78.79	CF3S124	B9
74.91	CF3S124	49513
87.56	CF3S124	49400
79.77	CF3S124	89347
99.23	CF3S124	89577
92.43	CF3S124	89568
97.3	CF3S124	OSIRIS
77.83	CF3S124	49070
106.06	CF3S124	PHELES28
108.26	CF3S124	PHELES17
89.51	CF3S124	89153
143.86	CF3S124	CF9S111
142.89	CF3S124	CF9S124
257.14	CF3S124	CF5S120
269.82	CF3S124	CF5S138
275.64	CF3S124	CF5S134
85.64	CF3S124	89221
107.04	CF3S124	89212
115.78	CF3S124	89204
129.41	CF3S124	CF10S121
123.58	CF3S124	CF10S111
120.69	CF3S124	LiP5
127.48	CF3S124	LiP7
119.69	CF3S124	PHELES9
91.43	CF3S124	10262
97.29	CF3S124	LESB65
122.59	CF3S124	PHELES29
123.58	CF3S124	PHELES27
135.26	CF3S124	139125
176.16	CF3S124	139124
154.74	CF3S124	119579
90.46	CF3S124	89570
153.34	CF3S124	MdLES
97.27	CF3S124	11112
214.97	CF3S124	CF177P138
504.1	CF3S124	CF60P44
482.51	CF3S124	PHELES6
436.47	CF3S124	PHELES3
457.57	CF3S124	PHELES12
389.66	CF3S124	PHELES23
123.57	CF3S124	PHELES15
122.55	CF3S124	LiP3
122.56	CF3S124	PHELES20
123.61	CF3S124	PHELES4
101.18	CF3S124	9857
95.33	CF3S124	PHELES13
124.57	CF3S124	PHELES8
141.1	CF3S124	PHELES7
126.21	CF3S124	PHELES5
109.95	CF3S124	PHELES18
138.98	CF3S124	PHELES2
217.01	CF3S124	PHELES25
132.33	CF3S124	CF3S219
132.34	CF3S124	CF3S225
126.5	CF3S124	CF3S25
75.87	CF3S124	49388
122.62	CF3S124	PHELES21
83.65	CF3S124	72G
80.73	CF3S124	B35
245.35	CF3S124	79426
102.2	CF3S124	79427
105.08	CF3S124	49492
105.07	CF3S124	30567S
93.38	CF3S124	49348
110.89	CF3S124	89150
91.43	CF3S124	CF7S110
90.51	CF3S124	o59100
562.34	CF3S124	89224
109.91	CF3S124	9920
117.72	CF3S124	89093
110.88	CF3S124	CF6S118
121.53	CF3S124	CF6S11
98.27	CF3S124	89192
82.69	CF3S124	PHELES30
114.78	CF3S124	CF1S133
109.91	CF3S124	CF4S126
138.11	CF3S124	CF4S12
92.41	CF3S124	CF4S108
97.28	CF3S124	CF4S132
100.22	CF3S124	CF1S120
107.01	CF3S124	417GLY
85.62	CF3S124	LES431
92.48	CF3S124	LES400
1133.13	CF3S124	PHELES24
1501.39	CF3S124	PHELES26
221.79	CF3S124	CF54NCTC13415
121.59	CF3S124	PHELES1
120.64	CF3S124	SED11
120.64	CF3S124	SED20
120.64	CF3S124	SED1
131.34	CF3S124	PHELES22
131.33	CF3S124	LiP14
115.76	CF3S124	LiP11
122.58	CF3S124	LiP12
162.52	CF3S124	LiP2a
173.23	CF3S124	LiP2b
421.56	CF3S124	LiP2c
124.55	CF3S124	LiP1a
134.29	CF3S124	LiP1c
337.08	CF3S124	LiP8
198.45	CF3S124	LiP10b
198.45	CF3S124	LiP10a
167.3	CF3S124	LiP13
119.68	CF3S124	LiP9
131.37	CF3S124	PHELES11
103.1	CF3S124	8995
145.99	CF3S124	PHELES10
146.97	CF3S124	PHELES16
115.8	CF3S124	10333
97.28	CF3S124	LESB58
100.21	CF3S124	LESB582
170.42	CF3S124	JD335
337.14	CF3S124	PHELES19
147.92	CF3S124	LESlike4
124.54	CF3S124	LESlike7
160.9	CF3S124	JD315
716.78	CF3S124	JD324
181.1	CF3S124	JD310
185.61	CF3S124	JD326
168.38	CF3S124	LESlike5
219.99	CF3S124	JD322
130.39	CF3S124	LESlike1
198.69	CF3S124	JD304
216.24	CF3S124	JD329
147.95	CF3S124	LiP6
27.21	CF3S112	CF3S124
19.43	CF3S112	CF3S121
24.29	CF3S112	CF3S108
33.04	CF3S112	CF3S224
32.07	CF3S112	CF3S235
34.03	CF3S112	CF3S231
63.25	CF3S112	89244
50.67	CF3S112	8835
68.11	CF3S112	120MO
86.59	CF3S112	CF8S102
72.98	CF3S112	CF8S127
95.32	CF3S112	CF8S136
112.84	CF3S112	CF8S133
74	CF3S112	CFS104
65.17	CF3S112	30642g
91.47	CF3S112	CF7S136
102.17	CF3S112	CF7S139
83.69	CF3S112	CF7S115
93.43	CF3S112	PHELES14
69.06	CF3S112	B9
65.18	CF3S112	49513
77.83	CF3S112	49400
70.04	CF3S112	89347
89.5	CF3S112	89577
82.7	CF3S112	89568
87.57	CF3S112	OSIRIS
68.1	CF3S112	49070
96.33	CF3S112	PHELES28
98.53	CF3S112	PHELES17
79.78	CF3S112	89153
134.13	CF3S112	CF9S111
133.16	CF3S112	CF9S124
247.41	CF3S112	CF5S120
260.09	CF3S112	CF5S138
265.91	CF3S112	CF5S134
75.91	CF3S112	89221
97.31	CF3S112	89212
106.05	CF3S112	89204
119.68	CF3S112	CF10S121
113.85	CF3S112	CF10S111
110.96	CF3S112	LiP5
117.75	CF3S112	LiP7
109.96	CF3S112	PHELES9
81.7	CF3S112	10262
87.56	CF3S112	LESB65
112.86	CF3S112	PHELES29
113.85	CF3S112	PHELES27
125.53	CF3S112	139125
166.43	CF3S112	139124
145.01	CF3S112	119579
80.73	CF3S112	89570
143.61	CF3S112	MdLES
87.54	CF3S112	11112
205.24	CF3S112	CF177P138
494.37	CF3S112	CF60P44
472.78	CF3S112	PHELES6
426.74	CF3S112	PHELES3
447.84	CF3S112	PHELES12
379.93	CF3S112	PHELES23
113.84	CF3S112	PHELES15
112.82	CF3S112	LiP3
112.83	CF3S112	PHELES20
113.88	CF3S112	PHELES4
91.45	CF3S112	9857
85.6	CF3S112	PHELES13
114.84	CF3S112	PHELES8
131.37	CF3S112	PHELES7
116.48	CF3S112	PHELES5
100.22	CF3S112	PHELES18
129.25	CF3S112	PHELES2
207.28	CF3S112	PHELES25
122.6	CF3S112	CF3S219
122.61	CF3S112	CF3S225
116.77	CF3S112	CF3S25
66.14	CF3S112	49388
112.89	CF3S112	PHELES21
73.92	CF3S112	72G
71	CF3S112	B35
235.62	CF3S112	79426
92.47	CF3S112	79427
95.35	CF3S112	49492
95.34	CF3S112	30567S
83.65	CF3S112	49348
101.16	CF3S112	89150
81.7	CF3S112	CF7S110
80.78	CF3S112	o59100
552.61	CF3S112	89224
100.18	CF3S112	9920
107.99	CF3S112	89093
101.15	CF3S112	CF6S118
111.8	CF3S112	CF6S11
88.54	CF3S112	89192
72.96	CF3S112	PHELES30
105.05	CF3S112	CF1S133
100.18	CF3S112	CF4S126
128.38	CF3S112	CF4S12
82.68	CF3S112	CF4S108
87.55	CF3S112	CF4S132
90.49	CF3S112	CF1S120
97.28	CF3S112	417GLY
75.89	CF3S112	LES431
82.75	CF3S112	LES400
1123.4	CF3S112	PHELES24
1491.66	CF3S112	PHELES26
212.06	CF3S112	CF54NCTC13415
111.86	CF3S112	PHELES1
110.91	CF3S112	SED11
110.91	CF3S112	SED20
110.91	CF3S112	SED1
121.61	CF3S112	PHELES22
121.6	CF3S112	LiP14
106.03	CF3S112	LiP11
112.85	CF3S112	LiP12
152.79	CF3S112	LiP2a
163.5	CF3S112	LiP2b
411.83	CF3S112	LiP2c
114.82	CF3S112	LiP1a
124.56	CF3S112	LiP1c
327.35	CF3S112	LiP8
188.72	CF3S112	LiP10b
188.72	CF3S112	LiP10a
157.57	CF3S112	LiP13
109.95	CF3S112	LiP9
121.64	CF3S112	PHELES11
93.37	CF3S112	8995
136.26	CF3S112	PHELES10
137.24	CF3S112	PHELES16
106.07	CF3S112	10333
87.55	CF3S112	LESB58
90.48	CF3S112	LESB582
160.69	CF3S112	JD335
327.41	CF3S112	PHELES19
138.19	CF3S112	LESlike4
114.81	CF3S112	LESlike7
151.17	CF3S112	JD315
707.05	CF3S112	JD324
171.37	CF3S112	JD310
175.88	CF3S112	JD326
158.65	CF3S112	LESlike5
210.26	CF3S112	JD322
120.66	CF3S112	LESlike1
188.96	CF3S112	JD304
206.51	CF3S112	JD329
138.22	CF3S112	LiP6
29.16	CF3S121	CF3S124
19.43	CF3S121	CF3S112
6.82	CF3S121	CF3S108
15.57	CF3S121	CF3S224
14.6	CF3S121	CF3S235
16.56	CF3S121	CF3S231
45.78	CF3S121	89244
33.2	CF3S121	8835
50.64	CF3S121	120MO
69.12	CF3S121	CF8S102
55.51	CF3S121	CF8S127
77.85	CF3S121	CF8S136
95.37	CF3S121	CF8S133
56.53	CF3S121	CFS104
47.7	CF3S121	30642g
74	CF3S121	CF7S136
84.7	CF3S121	CF7S139
66.22	CF3S121	CF7S115
75.96	CF3S121	PHELES14
51.59	CF3S121	B9
47.71	CF3S121	49513
60.36	CF3S121	49400
52.57	CF3S121	89347
72.03	CF3S121	89577
65.23	CF3S121	89568
70.1	CF3S121	OSIRIS
50.63	CF3S121	49070
78.86	CF3S121	PHELES28
81.06	CF3S121	PHELES17
62.31	CF3S121	89153
116.66	CF3S121	CF9S111
115.69	CF3S121	CF9S124
229.94	CF3S121	CF5S120
242.62	CF3S121	CF5S138
248.44	CF3S121	CF5S134
58.44	CF3S121	89221
79.84	CF3S121	89212
88.58	CF3S121	89204
102.21	CF3S121	CF10S121
96.38	CF3S121	CF10S111
93.49	CF3S121	LiP5
100.28	CF3S121	LiP7
92.49	CF3S121	PHELES9
64.23	CF3S121	10262
70.09	CF3S121	LESB65
95.39	CF3S121	PHELES29
96.38	CF3S121	PHELES27
108.06	CF3S121	139125
148.96	CF3S121	139124
127.54	CF3S121	119579
63.26	CF3S121	89570
126.14	CF3S121	MdLES
70.07	CF3S121	11112
187.77	CF3S121	CF177P138
476.9	CF3S121	CF60P44
455.31	CF3S121	PHELES6
409.27	CF3S121	PHELES3
430.37	CF3S121	PHELES12
362.46	CF3S121	PHELES23
96.37	CF3S121	PHELES15
95.35	CF3S121	LiP3
95.36	CF3S121	PHELES20
96.41	CF3S121	PHELES4
73.98	CF3S121	9857
68.13	CF3S121	PHELES13
97.37	CF3S121	PHELES8
113.9	CF3S121	PHELES7
99.01	CF3S121	PHELES5
82.75	CF3S121	PHELES18
111.78	CF3S121	PHELES2
189.81	CF3S121	PHELES25
105.13	CF3S121	CF3S219
105.14	CF3S121	CF3S225
99.3	CF3S121	CF3S25
48.67	CF3S121	49388
95.42	CF3S121	PHELES21
56.45	CF3S121	72G
53.53	CF3S121	B35
218.15	CF3S121	79426
75	CF3S121	79427
77.88	CF3S121	49492
77.87	CF3S121	30567S
66.18	CF3S121	49348
83.69	CF3S121	89150
64.23	CF3S121	CF7S110
63.31	CF3S121	o59100
535.14	CF3S121	89224
82.71	CF3S121	9920
90.52	CF3S121	89093
83.68	CF3S121	CF6S118
94.33	CF3S121	CF6S11
71.07	CF3S121	89192
55.49	CF3S121	PHELES30
87.58	CF3S121	CF1S133
82.71	CF3S121	CF4S126
110.91	CF3S121	CF4S12
65.21	CF3S121	CF4S108
70.08	CF3S121	CF4S132
73.02	CF3S121	CF1S120
79.81	CF3S121	417GLY
58.42	CF3S121	LES431
65.28	CF3S121	LES400
1105.93	CF3S121	PHELES24
1474.19	CF3S121	PHELES26
194.59	CF3S121	CF54NCTC13415
94.39	CF3S121	PHELES1
93.44	CF3S121	SED11
93.44	CF3S121	SED20
93.44	CF3S121	SED1
104.14	CF3S121	PHELES22
104.13	CF3S121	LiP14
88.56	CF3S121	LiP11
95.38	CF3S121	LiP12
135.32	CF3S121	LiP2a
146.03	CF3S121	LiP2b
394.36	CF3S121	LiP2c
97.35	CF3S121	LiP1a
107.09	CF3S121	LiP1c
309.88	CF3S121	LiP8
171.25	CF3S121	LiP10b
171.25	CF3S121	LiP10a
140.1	CF3S121	LiP13
92.48	CF3S121	LiP9
104.17	CF3S121	PHELES11
75.9	CF3S121	8995
118.79	CF3S121	PHELES10
119.77	CF3S121	PHELES16
88.6	CF3S121	10333
70.08	CF3S121	LESB58
73.01	CF3S121	LESB582
143.22	CF3S121	JD335
309.94	CF3S121	PHELES19
120.72	CF3S121	LESlike4
97.34	CF3S121	LESlike7
133.7	CF3S121	JD315
689.58	CF3S121	JD324
153.9	CF3S121	JD310
158.41	CF3S121	JD326
141.18	CF3S121	LESlike5
192.79	CF3S121	JD322
103.19	CF3S121	LESlike1
171.49	CF3S121	JD304
189.04	CF3S121	JD329
120.75	CF3S121	LiP6
34.02	CF3S108	CF3S124
24.29	CF3S108	CF3S112
6.82	CF3S108	CF3S121
16.53	CF3S108	CF3S224
15.56	CF3S108	CF3S235
17.52	CF3S108	CF3S231
46.74	CF3S108	89244
34.16	CF3S108	8835
51.6	CF3S108	120MO
70.08	CF3S108	CF8S102
56.47	CF3S108	CF8S127
78.81	CF3S108	CF8S136
96.33	CF3S108	CF8S133
57.49	CF3S108	CFS104
48.66	CF3S108	30642g
74.96	CF3S108	CF7S136
85.66	CF3S108	CF7S139
67.18	CF3S108	CF7S115
76.92	CF3S108	PHELES14
52.55	CF3S108	B9
48.67	CF3S108	49513
61.32	CF3S108	49400
53.53	CF3S108	89347
72.99	CF3S108	89577
66.19	CF3S108	89568
71.06	CF3S108	OSIRIS
51.59	CF3S108	49070
79.82	CF3S108	PHELES28
82.02	CF3S108	PHELES17
63.27	CF3S108	89153
117.62	CF3S108	CF9S111
116.65	CF3S108	CF9S124
230.9	CF3S108	CF5S120
243.58	CF3S108	CF5S138
249.4	CF3S108	CF5S134
59.4	CF3S108	89221
80.8	CF3S108	89212
89.54	CF3S108	89204
103.17	CF3S108	CF10S121
97.34	CF3S108	CF10S111
94.45	CF3S108	LiP5
101.24	CF3S108	LiP7
93.45	CF3S108	PHELES9
65.19	CF3S108	10262
71.05	CF3S108	LESB65
96.35	CF3S108	PHELES29
97.34	CF3S108	PHELES27
109.02	CF3S108	139125
149.92	CF3S108	139124
128.5	CF3S108	119579
64.22	CF3S108	89570
127.1	CF3S108	MdLES
71.03	CF3S108	11112
188.73	CF3S108	CF177P138
477.86	CF3S108	CF60P44
456.27	CF3S108	PHELES6
410.23	CF3S108	PHELES3
431.33	CF3S108	PHELES12
363.42	CF3S108	PHELES23
97.33	CF3S108	PHELES15
96.31	CF3S108	LiP3
96.32	CF3S108	PHELES20
97.37	CF3S108	PHELES4
74.94	CF3S108	9857
69.09	CF3S108	PHELES13
98.33	CF3S108	PHELES8
114.86	CF3S108	PHELES7
99.97	CF3S108	PHELES5
83.71	CF3S108	PHELES18
112.74	CF3S108	PHELES2
190.77	CF3S108	PHELES25
106.09	CF3S108	CF3S219
106.1	CF3S108	CF3S225
100.26	CF3S108	CF3S25
49.63	CF3S108	49388
96.38	CF3S108	PHELES21
57.41	CF3S108	72G
54.49	CF3S108	B35
219.11	CF3S108	79426
75.96	CF3S108	79427
78.84	CF3S108	49492
78.83	CF3S108	30567S
67.14	CF3S108	49348
84.65	CF3S108	89150
65.19	CF3S108	CF7S110
64.27	CF3S108	o59100
536.1	CF3S108	89224
83.67	CF3S108	9920
91.48	CF3S108	89093
84.64	CF3S108	CF6S118
95.29	CF3S108	CF6S11
72.03	CF3S108	89192
56.45	CF3S108	PHELES30
88.54	CF3S108	CF1S133
83.67	CF3S108	CF4S126
111.87	CF3S108	CF4S12
66.17	CF3S108	CF4S108
71.04	CF3S108	CF4S132
73.98	CF3S108	CF1S120
80.77	CF3S108	417GLY
59.38	CF3S108	LES431
66.24	CF3S108	LES400
1106.89	CF3S108	PHELES24
1475.15	CF3S108	PHELES26
195.55	CF3S108	CF54NCTC13415
95.35	CF3S108	PHELES1
94.4	CF3S108	SED11
94.4	CF3S108	SED20
94.4	CF3S108	SED1
105.1	CF3S108	PHELES22
105.09	CF3S108	LiP14
89.52	CF3S108	LiP11
96.34	CF3S108	LiP12
136.28	CF3S108	LiP2a
146.99	CF3S108	LiP2b
395.32	CF3S108	LiP2c
98.31	CF3S108	LiP1a
108.05	CF3S108	LiP1c
310.84	CF3S108	LiP8
172.21	CF3S108	LiP10b
172.21	CF3S108	LiP10a
141.06	CF3S108	LiP13
93.44	CF3S108	LiP9
105.13	CF3S108	PHELES11
76.86	CF3S108	8995
119.75	CF3S108	PHELES10
120.73	CF3S108	PHELES16
89.56	CF3S108	10333
71.04	CF3S108	LESB58
73.97	CF3S108	LESB582
144.18	CF3S108	JD335
310.9	CF3S108	PHELES19
121.68	CF3S108	LESlike4
98.3	CF3S108	LESlike7
134.66	CF3S108	JD315
690.54	CF3S108	JD324
154.86	CF3S108	JD310
159.37	CF3S108	JD326
142.14	CF3S108	LESlike5
193.75	CF3S108	JD322
104.15	CF3S108	LESlike1
172.45	CF3S108	JD304
190	CF3S108	JD329
121.71	CF3S108	LiP6
10.71	CF3S224	CF3S235
42.77	CF3S224	CF3S124
33.04	CF3S224	CF3S112
15.57	CF3S224	CF3S121
16.53	CF3S224	CF3S108
20.43	CF3S224	CF3S231
49.65	CF3S224	89244
37.07	CF3S224	8835
54.51	CF3S224	120MO
72.99	CF3S224	CF8S102
59.38	CF3S224	CF8S127
81.72	CF3S224	CF8S136
99.24	CF3S224	CF8S133
60.4	CF3S224	CFS104
51.57	CF3S224	30642g
77.87	CF3S224	CF7S136
88.57	CF3S224	CF7S139
70.09	CF3S224	CF7S115
79.83	CF3S224	PHELES14
55.46	CF3S224	B9
51.58	CF3S224	49513
64.23	CF3S224	49400
56.44	CF3S224	89347
75.9	CF3S224	89577
69.1	CF3S224	89568
73.97	CF3S224	OSIRIS
54.5	CF3S224	49070
82.73	CF3S224	PHELES28
84.93	CF3S224	PHELES17
66.18	CF3S224	89153
120.53	CF3S224	CF9S111
119.56	CF3S224	CF9S124
233.81	CF3S224	CF5S120
246.49	CF3S224	CF5S138
252.31	CF3S224	CF5S134
62.31	CF3S224	89221
83.71	CF3S224	89212
92.45	CF3S224	89204
106.08	CF3S224	CF10S121
100.25	CF3S224	CF10S111
97.36	CF3S224	LiP5
104.15	CF3S224	LiP7
96.36	CF3S224	PHELES9
68.1	CF3S224	10262
73.96	CF3S224	LESB65
99.26	CF3S224	PHELES29
100.25	CF3S224	PHELES27
111.93	CF3S224	139125
152.83	CF3S224	139124
131.41	CF3S224	119579
67.13	CF3S224	89570
130.01	CF3S224	MdLES
73.94	CF3S224	11112
191.64	CF3S224	CF177P138
480.77	CF3S224	CF60P44
459.18	CF3S224	PHELES6
413.14	CF3S224	PHELES3
434.24	CF3S224	PHELES12
366.33	CF3S224	PHELES23
100.24	CF3S224	PHELES15
99.22	CF3S224	LiP3
99.23	CF3S224	PHELES20
100.28	CF3S224	PHELES4
77.85	CF3S224	9857
72	CF3S224	PHELES13
101.24	CF3S224	PHELES8
117.77	CF3S224	PHELES7
102.88	CF3S224	PHELES5
86.62	CF3S224	PHELES18
115.65	CF3S224	PHELES2
193.68	CF3S224	PHELES25
109	CF3S224	CF3S219
109.01	CF3S224	CF3S225
103.17	CF3S224	CF3S25
52.54	CF3S224	49388
99.29	CF3S224	PHELES21
60.32	CF3S224	72G
57.4	CF3S224	B35
222.02	CF3S224	79426
78.87	CF3S224	79427
81.75	CF3S224	49492
81.74	CF3S224	30567S
70.05	CF3S224	49348
87.56	CF3S224	89150
68.1	CF3S224	CF7S110
67.18	CF3S224	o59100
539.01	CF3S224	89224
86.58	CF3S224	9920
94.39	CF3S224	89093
87.55	CF3S224	CF6S118
98.2	CF3S224	CF6S11
74.94	CF3S224	89192
59.36	CF3S224	PHELES30
91.45	CF3S224	CF1S133
86.58	CF3S224	CF4S126
114.78	CF3S224	CF4S12
69.08	CF3S224	CF4S108
73.95	CF3S224	CF4S132
76.89	CF3S224	CF1S120
83.68	CF3S224	417GLY
62.29	CF3S224	LES431
69.15	CF3S224	LES400
1109.8	CF3S224	PHELES24
1478.06	CF3S224	PHELES26
198.46	CF3S224	CF54NCTC13415
98.26	CF3S224	PHELES1
97.31	CF3S224	SED11
97.31	CF3S224	SED20
97.31	CF3S224	SED1
108.01	CF3S224	PHELES22
108	CF3S224	LiP14
92.43	CF3S224	LiP11
99.25	CF3S224	LiP12
139.19	CF3S224	LiP2a
149.9	CF3S224	LiP2b
398.23	CF3S224	LiP2c
101.22	CF3S224	LiP1a
110.96	CF3S224	LiP1c
313.75	CF3S224	LiP8
175.12	CF3S224	LiP10b
175.12	CF3S224	LiP10a
143.97	CF3S224	LiP13
96.35	CF3S224	LiP9
108.04	CF3S224	PHELES11
79.77	CF3S224	8995
122.66	CF3S224	PHELES10
123.64	CF3S224	PHELES16
92.47	CF3S224	10333
73.95	CF3S224	LESB58
76.88	CF3S224	LESB582
147.09	CF3S224	JD335
313.81	CF3S224	PHELES19
124.59	CF3S224	LESlike4
101.21	CF3S224	LESlike7
137.57	CF3S224	JD315
693.45	CF3S224	JD324
157.77	CF3S224	JD310
162.28	CF3S224	JD326
145.05	CF3S224	LESlike5
196.66	CF3S224	JD322
107.06	CF3S224	LESlike1
175.36	CF3S224	JD304
192.91	CF3S224	JD329
124.62	CF3S224	LiP6
10.71	CF3S235	CF3S224
41.8	CF3S235	CF3S124
32.07	CF3S235	CF3S112
14.6	CF3S235	CF3S121
15.56	CF3S235	CF3S108
19.46	CF3S235	CF3S231
48.68	CF3S235	89244
36.1	CF3S235	8835
53.54	CF3S235	120MO
72.02	CF3S235	CF8S102
58.41	CF3S235	CF8S127
80.75	CF3S235	CF8S136
98.27	CF3S235	CF8S133
59.43	CF3S235	CFS104
50.6	CF3S235	30642g
76.9	CF3S235	CF7S136
87.6	CF3S235	CF7S139
69.12	CF3S235	CF7S115
78.86	CF3S235	PHELES14
54.49	CF3S235	B9
50.61	CF3S235	49513
63.26	CF3S235	49400
55.47	CF3S235	89347
74.93	CF3S235	89577
68.13	CF3S235	89568
73	CF3S235	OSIRIS
53.53	CF3S235	49070
81.76	CF3S235	PHELES28
83.96	CF3S235	PHELES17
65.21	CF3S235	89153
119.56	CF3S235	CF9S111
118.59	CF3S235	CF9S124
232.84	CF3S235	CF5S120
245.52	CF3S235	CF5S138
251.34	CF3S235	CF5S134
61.34	CF3S235	89221
82.74	CF3S235	89212
91.48	CF3S235	89204
105.11	CF3S235	CF10S121
99.28	CF3S235	CF10S111
96.39	CF3S235	LiP5
103.18	CF3S235	LiP7
95.39	CF3S235	PHELES9
67.13	CF3S235	10262
72.99	CF3S235	LESB65
98.29	CF3S235	PHELES29
99.28	CF3S235	PHELES27
110.96	CF3S235	139125
151.86	CF3S235	139124
130.44	CF3S235	119579
66.16	CF3S235	89570
129.04	CF3S235	MdLES
72.97	CF3S235	11112
190.67	CF3S235	CF177P138
479.8	CF3S235	CF60P44
458.21	CF3S235	PHELES6
412.17	CF3S235	PHELES3
433.27	CF3S235	PHELES12
365.36	CF3S235	PHELES23
99.27	CF3S235	PHELES15
98.25	CF3S235	LiP3
98.26	CF3S235	PHELES20
99.31	CF3S235	PHELES4
76.88	CF3S235	9857
71.03	CF3S235	PHELES13
100.27	CF3S235	PHELES8
116.8	CF3S235	PHELES7
101.91	CF3S235	PHELES5
85.65	CF3S235	PHELES18
114.68	CF3S235	PHELES2
192.71	CF3S235	PHELES25
108.03	CF3S235	CF3S219
108.04	CF3S235	CF3S225
102.2	CF3S235	CF3S25
51.57	CF3S235	49388
98.32	CF3S235	PHELES21
59.35	CF3S235	72G
56.43	CF3S235	B35
221.05	CF3S235	79426
77.9	CF3S235	79427
80.78	CF3S235	49492
80.77	CF3S235	30567S
69.08	CF3S235	49348
86.59	CF3S235	89150
67.13	CF3S235	CF7S110
66.21	CF3S235	o59100
538.04	CF3S235	89224
85.61	CF3S235	9920
93.42	CF3S235	89093
86.58	CF3S235	CF6S118
97.23	CF3S235	CF6S11
73.97	CF3S235	89192
58.39	CF3S235	PHELES30
90.48	CF3S235	CF1S133
85.61	CF3S235	CF4S126
113.81	CF3S235	CF4S12
68.11	CF3S235	CF4S108
72.98	CF3S235	CF4S132
75.92	CF3S235	CF1S120
82.71	CF3S235	417GLY
61.32	CF3S235	LES431
68.18	CF3S235	LES400
1108.83	CF3S235	PHELES24
1477.09	CF3S235	PHELES26
197.49	CF3S235	CF54NCTC13415
97.29	CF3S235	PHELES1
96.34	CF3S235	SED11
96.34	CF3S235	SED20
96.34	CF3S235	SED1
107.04	CF3S235	PHELES22
107.03	CF3S235	LiP14
91.46	CF3S235	LiP11
98.28	CF3S235	LiP12
138.22	CF3S235	LiP2a
148.93	CF3S235	LiP2b
397.26	CF3S235	LiP2c
100.25	CF3S235	LiP1a
109.99	CF3S235	LiP1c
312.78	CF3S235	LiP8
174.15	CF3S235	LiP10b
174.15	CF3S235	LiP10a
143	CF3S235	LiP13
95.38	CF3S235	LiP9
107.07	CF3S235	PHELES11
78.8	CF3S235	8995
121.69	CF3S235	PHELES10
122.67	CF3S235	PHELES16
91.5	CF3S235	10333
72.98	CF3S235	LESB58
75.91	CF3S235	LESB582
146.12	CF3S235	JD335
312.84	CF3S235	PHELES19
123.62	CF3S235	LESlike4
100.24	CF3S235	LESlike7
136.6	CF3S235	JD315
692.48	CF3S235	JD324
156.8	CF3S235	JD310
161.31	CF3S235	JD326
144.08	CF3S235	LESlike5
195.69	CF3S235	JD322
106.09	CF3S235	LESlike1
174.39	CF3S235	JD304
191.94	CF3S235	JD329
123.65	CF3S235	LiP6
43.76	CF3S231	CF3S124
34.03	CF3S231	CF3S112
16.56	CF3S231	CF3S121
17.52	CF3S231	CF3S108
20.43	CF3S231	CF3S224
19.46	CF3S231	CF3S235
44.8	CF3S231	89244
32.22	CF3S231	8835
49.66	CF3S231	120MO
68.14	CF3S231	CF8S102
54.53	CF3S231	CF8S127
76.87	CF3S231	CF8S136
94.39	CF3S231	CF8S133
55.55	CF3S231	CFS104
46.72	CF3S231	30642g
73.02	CF3S231	CF7S136
83.72	CF3S231	CF7S139
65.24	CF3S231	CF7S115
74.98	CF3S231	PHELES14
50.61	CF3S231	B9
46.73	CF3S231	49513
59.38	CF3S231	49400
51.59	CF3S231	89347
71.05	CF3S231	89577
64.25	CF3S231	89568
69.12	CF3S231	OSIRIS
49.65	CF3S231	49070
77.88	CF3S231	PHELES28
80.08	CF3S231	PHELES17
61.33	CF3S231	89153
115.68	CF3S231	CF9S111
114.71	CF3S231	CF9S124
228.96	CF3S231	CF5S120
241.64	CF3S231	CF5S138
247.46	CF3S231	CF5S134
57.46	CF3S231	89221
78.86	CF3S231	89212
87.6	CF3S231	89204
101.23	CF3S231	CF10S121
95.4	CF3S231	CF10S111
92.51	CF3S231	LiP5
99.3	CF3S231	LiP7
91.51	CF3S231	PHELES9
63.25	CF3S231	10262
69.11	CF3S231	LESB65
94.41	CF3S231	PHELES29
95.4	CF3S231	PHELES27
107.08	CF3S231	139125
147.98	CF3S231	139124
126.56	CF3S231	119579
62.28	CF3S231	89570
125.16	CF3S231	MdLES
69.09	CF3S231	11112
186.79	CF3S231	CF177P138
475.92	CF3S231	CF60P44
454.33	CF3S231	PHELES6
408.29	CF3S231	PHELES3
429.39	CF3S231	PHELES12
361.48	CF3S231	PHELES23
95.39	CF3S231	PHELES15
94.37	CF3S231	LiP3
94.38	CF3S231	PHELES20
95.43	CF3S231	PHELES4
73	CF3S231	9857
67.15	CF3S231	PHELES13
96.39	CF3S231	PHELES8
112.92	CF3S231	PHELES7
98.03	CF3S231	PHELES5
81.77	CF3S231	PHELES18
110.8	CF3S231	PHELES2
188.83	CF3S231	PHELES25
104.15	CF3S231	CF3S219
104.16	CF3S231	CF3S225
98.32	CF3S231	CF3S25
47.69	CF3S231	49388
94.44	CF3S231	PHELES21
55.47	CF3S231	72G
52.55	CF3S231	B35
217.17	CF3S231	79426
74.02	CF3S231	79427
76.9	CF3S231	49492
76.89	CF3S231	30567S
65.2	CF3S231	49348
82.71	CF3S231	89150
63.25	CF3S231	CF7S110
62.33	CF3S231	o59100
534.16	CF3S231	89224
81.73	CF3S231	9920
89.54	CF3S231	89093
82.7	CF3S231	CF6S118
93.35	CF3S231	CF6S11
70.09	CF3S231	89192
54.51	CF3S231	PHELES30
86.6	CF3S231	CF1S133
81.73	CF3S231	CF4S126
109.93	CF3S231	CF4S12
64.23	CF3S231	CF4S108
69.1	CF3S231	CF4S132
72.04	CF3S231	CF1S120
78.83	CF3S231	417GLY
57.44	CF3S231	LES431
64.3	CF3S231	LES400
1104.95	CF3S231	PHELES24
1473.21	CF3S231	PHELES26
193.61	CF3S231	CF54NCTC13415
93.41	CF3S231	PHELES1
92.46	CF3S231	SED11
92.46	CF3S231	SED20
92.46	CF3S231	SED1
103.16	CF3S231	PHELES22
103.15	CF3S231	LiP14
87.58	CF3S231	LiP11
94.4	CF3S231	LiP12
134.34	CF3S231	LiP2a
145.05	CF3S231	LiP2b
393.38	CF3S231	LiP2c
96.37	CF3S231	LiP1a
106.11	CF3S231	LiP1c
308.9	CF3S231	LiP8
170.27	CF3S231	LiP10b
170.27	CF3S231	LiP10a
139.12	CF3S231	LiP13
91.5	CF3S231	LiP9
103.19	CF3S231	PHELES11
74.92	CF3S231	8995
117.81	CF3S231	PHELES10
118.79	CF3S231	PHELES16
87.62	CF3S231	10333
69.1	CF3S231	LESB58
72.03	CF3S231	LESB582
142.24	CF3S231	JD335
308.96	CF3S231	PHELES19
119.74	CF3S231	LESlike4
96.36	CF3S231	LESlike7
132.72	CF3S231	JD315
688.6	CF3S231	JD324
152.92	CF3S231	JD310
157.43	CF3S231	JD326
140.2	CF3S231	LESlike5
191.81	CF3S231	JD322
102.21	CF3S231	LESlike1
170.51	CF3S231	JD304
188.06	CF3S231	JD329
119.77	CF3S231	LiP6
72.98	89244	CF3S124
63.25	89244	CF3S112
45.78	89244	CF3S121
46.74	89244	CF3S108
49.65	89244	CF3S224
48.68	89244	CF3S235
44.8	89244	CF3S231
40.02	89244	8835
57.46	89244	120MO
75.94	89244	CF8S102
62.33	89244	CF8S127
84.67	89244	CF8S136
102.19	89244	CF8S133
63.35	89244	CFS104
54.52	89244	30642g
80.82	89244	CF7S136
91.52	89244	CF7S139
73.04	89244	CF7S115
82.78	89244	PHELES14
58.41	89244	B9
54.53	89244	49513
67.18	89244	49400
59.39	89244	89347
78.85	89244	89577
72.05	89244	89568
76.92	89244	OSIRIS
57.45	89244	49070
85.68	89244	PHELES28
87.88	89244	PHELES17
69.13	89244	89153
123.48	89244	CF9S111
122.51	89244	CF9S124
236.76	89244	CF5S120
249.44	89244	CF5S138
255.26	89244	CF5S134
65.26	89244	89221
86.66	89244	89212
95.4	89244	89204
109.03	89244	CF10S121
103.2	89244	CF10S111
100.31	89244	LiP5
107.1	89244	LiP7
99.31	89244	PHELES9
71.05	89244	10262
76.91	89244	LESB65
102.21	89244	PHELES29
103.2	89244	PHELES27
114.88	89244	139125
155.78	89244	139124
134.36	89244	119579
70.08	89244	89570
132.96	89244	MdLES
76.89	89244	11112
194.59	89244	CF177P138
483.72	89244	CF60P44
462.13	89244	PHELES6
416.09	89244	PHELES3
437.19	89244	PHELES12
369.28	89244	PHELES23
103.19	89244	PHELES15
102.17	89244	LiP3
102.18	89244	PHELES20
103.23	89244	PHELES4
80.8	89244	9857
74.95	89244	PHELES13
104.19	89244	PHELES8
120.72	89244	PHELES7
105.83	89244	PHELES5
89.57	89244	PHELES18
118.6	89244	PHELES2
196.63	89244	PHELES25
111.95	89244	CF3S219
111.96	89244	CF3S225
106.12	89244	CF3S25
55.49	89244	49388
102.24	89244	PHELES21
63.27	89244	72G
60.35	89244	B35
224.97	89244	79426
81.82	89244	79427
84.7	89244	49492
84.69	89244	30567S
73	89244	49348
90.51	89244	89150
71.05	89244	CF7S110
70.13	89244	o59100
541.96	89244	89224
89.53	89244	9920
97.34	89244	89093
90.5	89244	CF6S118
101.15	89244	CF6S11
77.89	89244	89192
62.31	89244	PHELES30
94.4	89244	CF1S133
89.53	89244	CF4S126
117.73	89244	CF4S12
72.03	89244	CF4S108
76.9	89244	CF4S132
79.84	89244	CF1S120
86.63	89244	417GLY
65.24	89244	LES431
72.1	89244	LES400
1112.75	89244	PHELES24
1481.01	89244	PHELES26
201.41	89244	CF54NCTC13415
101.21	89244	PHELES1
100.26	89244	SED11
100.26	89244	SED20
100.26	89244	SED1
110.96	89244	PHELES22
110.95	89244	LiP14
95.38	89244	LiP11
102.2	89244	LiP12
142.14	89244	LiP2a
152.85	89244	LiP2b
401.18	89244	LiP2c
104.17	89244	LiP1a
113.91	89244	LiP1c
316.7	89244	LiP8
178.07	89244	LiP10b
178.07	89244	LiP10a
146.92	89244	LiP13
99.3	89244	LiP9
110.99	89244	PHELES11
82.72	89244	8995
125.61	89244	PHELES10
126.59	89244	PHELES16
95.42	89244	10333
76.9	89244	LESB58
79.83	89244	LESB582
150.04	89244	JD335
316.76	89244	PHELES19
127.54	89244	LESlike4
104.16	89244	LESlike7
140.52	89244	JD315
696.4	89244	JD324
160.72	89244	JD310
165.23	89244	JD326
148	89244	LESlike5
199.61	89244	JD322
110.01	89244	LESlike1
178.31	89244	JD304
195.86	89244	JD329
127.57	89244	LiP6
60.4	8835	CF3S124
50.67	8835	CF3S112
33.2	8835	CF3S121
34.16	8835	CF3S108
37.07	8835	CF3S224
36.1	8835	CF3S235
32.22	8835	CF3S231
40.02	8835	89244
44.88	8835	120MO
63.36	8835	CF8S102
49.75	8835	CF8S127
72.09	8835	CF8S136
89.61	8835	CF8S133
50.77	8835	CFS104
41.94	8835	30642g
68.24	8835	CF7S136
78.94	8835	CF7S139
60.46	8835	CF7S115
70.2	8835	PHELES14
45.83	8835	B9
41.95	8835	49513
54.6	8835	49400
46.81	8835	89347
66.27	8835	89577
59.47	8835	89568
64.34	8835	OSIRIS
44.87	8835	49070
73.1	8835	PHELES28
75.3	8835	PHELES17
56.55	8835	89153
110.9	8835	CF9S111
109.93	8835	CF9S124
224.18	8835	CF5S120
236.86	8835	CF5S138
242.68	8835	CF5S134
52.68	8835	89221
74.08	8835	89212
82.82	8835	89204
96.45	8835	CF10S121
90.62	8835	CF10S111
87.73	8835	LiP5
94.52	8835	LiP7
86.73	8835	PHELES9
58.47	8835	10262
64.33	8835	LESB65
89.63	8835	PHELES29
90.62	8835	PHELES27
102.3	8835	139125
143.2	8835	139124
121.78	8835	119579
57.5	8835	89570
120.38	8835	MdLES
64.31	8835	11112
182.01	8835	CF177P138
471.14	8835	CF60P44
449.55	8835	PHELES6
403.51	8835	PHELES3
424.61	8835	PHELES12
356.7	8835	PHELES23
90.61	8835	PHELES15
89.59	8835	LiP3
89.6	8835	PHELES20
90.65	8835	PHELES4
68.22	8835	9857
62.37	8835	PHELES13
91.61	8835	PHELES8
108.14	8835	PHELES7
93.25	8835	PHELES5
76.99	8835	PHELES18
106.02	8835	PHELES2
184.05	8835	PHELES25
99.37	8835	CF3S219
99.38	8835	CF3S225
93.54	8835	CF3S25
42.91	8835	49388
89.66	8835	PHELES21
50.69	8835	72G
47.77	8835	B35
212.39	8835	79426
69.24	8835	79427
72.12	8835	49492
72.11	8835	30567S
60.42	8835	49348
77.93	8835	89150
58.47	8835	CF7S110
57.55	8835	o59100
529.38	8835	89224
76.95	8835	9920
84.76	8835	89093
77.92	8835	CF6S118
88.57	8835	CF6S11
65.31	8835	89192
49.73	8835	PHELES30
81.82	8835	CF1S133
76.95	8835	CF4S126
105.15	8835	CF4S12
59.45	8835	CF4S108
64.32	8835	CF4S132
67.26	8835	CF1S120
74.05	8835	417GLY
52.66	8835	LES431
59.52	8835	LES400
1100.17	8835	PHELES24
1468.43	8835	PHELES26
188.83	8835	CF54NCTC13415
88.63	8835	PHELES1
87.68	8835	SED11
87.68	8835	SED20
87.68	8835	SED1
98.38	8835	PHELES22
98.37	8835	LiP14
82.8	8835	LiP11
89.62	8835	LiP12
129.56	8835	LiP2a
140.27	8835	LiP2b
388.6	8835	LiP2c
91.59	8835	LiP1a
101.33	8835	LiP1c
304.12	8835	LiP8
165.49	8835	LiP10b
165.49	8835	LiP10a
134.34	8835	LiP13
86.72	8835	LiP9
98.41	8835	PHELES11
70.14	8835	8995
113.03	8835	PHELES10
114.01	8835	PHELES16
82.84	8835	10333
64.32	8835	LESB58
67.25	8835	LESB582
137.46	8835	JD335
304.18	8835	PHELES19
114.96	8835	LESlike4
91.58	8835	LESlike7
127.94	8835	JD315
683.82	8835	JD324
148.14	8835	JD310
152.65	8835	JD326
135.42	8835	LESlike5
187.03	8835	JD322
97.43	8835	LESlike1
165.73	8835	JD304
183.28	8835	JD329
114.99	8835	LiP6
28.2	120MO	CF8S102
59.41	120MO	CF8S127
81.75	120MO	CF8S136
99.27	120MO	CF8S133
60.43	120MO	CFS104
51.6	120MO	30642g
77.84	120MO	CF3S124
68.11	120MO	CF3S112
50.64	120MO	CF3S121
51.6	120MO	CF3S108
54.51	120MO	CF3S224
53.54	120MO	CF3S235
49.66	120MO	CF3S231
57.46	120MO	89244
44.88	120MO	8835
77.9	120MO	CF7S136
88.6	120MO	CF7S139
70.12	120MO	CF7S115
79.86	120MO	PHELES14
55.49	120MO	B9
51.61	120MO	49513
64.26	120MO	49400
56.47	120MO	89347
75.93	120MO	89577
69.13	120MO	89568
74	120MO	OSIRIS
54.53	120MO	49070
82.76	120MO	PHELES28
84.96	120MO	PHELES17
66.21	120MO	89153
120.56	120MO	CF9S111
119.59	120MO	CF9S124
233.84	120MO	CF5S120
246.52	120MO	CF5S138
252.34	120MO	CF5S134
62.34	120MO	89221
83.74	120MO	89212
92.48	120MO	89204
106.11	120MO	CF10S121
100.28	120MO	CF10S111
97.39	120MO	LiP5
104.18	120MO	LiP7
96.39	120MO	PHELES9
68.13	120MO	10262
73.99	120MO	LESB65
99.29	120MO	PHELES29
100.28	120MO	PHELES27
111.96	120MO	139125
152.86	120MO	139124
131.44	120MO	119579
67.16	120MO	89570
130.04	120MO	MdLES
73.97	120MO	11112
191.67	120MO	CF177P138
480.8	120MO	CF60P44
459.21	120MO	PHELES6
413.17	120MO	PHELES3
434.27	120MO	PHELES12
366.36	120MO	PHELES23
100.27	120MO	PHELES15
99.25	120MO	LiP3
99.26	120MO	PHELES20
100.31	120MO	PHELES4
77.88	120MO	9857
72.03	120MO	PHELES13
101.27	120MO	PHELES8
117.8	120MO	PHELES7
102.91	120MO	PHELES5
86.65	120MO	PHELES18
115.68	120MO	PHELES2
193.71	120MO	PHELES25
109.03	120MO	CF3S219
109.04	120MO	CF3S225
103.2	120MO	CF3S25
52.57	120MO	49388
99.32	120MO	PHELES21
60.35	120MO	72G
57.43	120MO	B35
222.05	120MO	79426
78.9	120MO	79427
81.78	120MO	49492
81.77	120MO	30567S
70.08	120MO	49348
87.59	120MO	89150
68.13	120MO	CF7S110
67.21	120MO	o59100
539.04	120MO	89224
86.61	120MO	9920
94.42	120MO	89093
87.58	120MO	CF6S118
98.23	120MO	CF6S11
74.97	120MO	89192
59.39	120MO	PHELES30
91.48	120MO	CF1S133
86.61	120MO	CF4S126
114.81	120MO	CF4S12
69.11	120MO	CF4S108
73.98	120MO	CF4S132
76.92	120MO	CF1S120
83.71	120MO	417GLY
62.32	120MO	LES431
69.18	120MO	LES400
1109.83	120MO	PHELES24
1478.09	120MO	PHELES26
198.49	120MO	CF54NCTC13415
98.29	120MO	PHELES1
97.34	120MO	SED11
97.34	120MO	SED20
97.34	120MO	SED1
108.04	120MO	PHELES22
108.03	120MO	LiP14
92.46	120MO	LiP11
99.28	120MO	LiP12
139.22	120MO	LiP2a
149.93	120MO	LiP2b
398.26	120MO	LiP2c
101.25	120MO	LiP1a
110.99	120MO	LiP1c
313.78	120MO	LiP8
175.15	120MO	LiP10b
175.15	120MO	LiP10a
144	120MO	LiP13
96.38	120MO	LiP9
108.07	120MO	PHELES11
79.8	120MO	8995
122.69	120MO	PHELES10
123.67	120MO	PHELES16
92.5	120MO	10333
73.98	120MO	LESB58
76.91	120MO	LESB582
147.12	120MO	JD335
313.84	120MO	PHELES19
124.62	120MO	LESlike4
101.24	120MO	LESlike7
137.6	120MO	JD315
693.48	120MO	JD324
157.8	120MO	JD310
162.31	120MO	JD326
145.08	120MO	LESlike5
196.69	120MO	JD322
107.09	120MO	LESlike1
175.39	120MO	JD304
192.94	120MO	JD329
124.65	120MO	LiP6
28.2	CF8S102	120MO
77.89	CF8S102	CF8S127
100.23	CF8S102	CF8S136
117.75	CF8S102	CF8S133
78.91	CF8S102	CFS104
70.08	CF8S102	30642g
96.32	CF8S102	CF3S124
86.59	CF8S102	CF3S112
69.12	CF8S102	CF3S121
70.08	CF8S102	CF3S108
72.99	CF8S102	CF3S224
72.02	CF8S102	CF3S235
68.14	CF8S102	CF3S231
75.94	CF8S102	89244
63.36	CF8S102	8835
96.38	CF8S102	CF7S136
107.08	CF8S102	CF7S139
88.6	CF8S102	CF7S115
98.34	CF8S102	PHELES14
73.97	CF8S102	B9
70.09	CF8S102	49513
82.74	CF8S102	49400
74.95	CF8S102	89347
94.41	CF8S102	89577
87.61	CF8S102	89568
92.48	CF8S102	OSIRIS
73.01	CF8S102	49070
101.24	CF8S102	PHELES28
103.44	CF8S102	PHELES17
84.69	CF8S102	89153
139.04	CF8S102	CF9S111
138.07	CF8S102	CF9S124
252.32	CF8S102	CF5S120
265	CF8S102	CF5S138
270.82	CF8S102	CF5S134
80.82	CF8S102	89221
102.22	CF8S102	89212
110.96	CF8S102	89204
124.59	CF8S102	CF10S121
118.76	CF8S102	CF10S111
115.87	CF8S102	LiP5
122.66	CF8S102	LiP7
114.87	CF8S102	PHELES9
86.61	CF8S102	10262
92.47	CF8S102	LESB65
117.77	CF8S102	PHELES29
118.76	CF8S102	PHELES27
130.44	CF8S102	139125
171.34	CF8S102	139124
149.92	CF8S102	119579
85.64	CF8S102	89570
148.52	CF8S102	MdLES
92.45	CF8S102	11112
210.15	CF8S102	CF177P138
499.28	CF8S102	CF60P44
477.69	CF8S102	PHELES6
431.65	CF8S102	PHELES3
452.75	CF8S102	PHELES12
384.84	CF8S102	PHELES23
118.75	CF8S102	PHELES15
117.73	CF8S102	LiP3
117.74	CF8S102	PHELES20
118.79	CF8S102	PHELES4
96.36	CF8S102	9857
90.51	CF8S102	PHELES13
119.75	CF8S102	PHELES8
136.28	CF8S102	PHELES7
121.39	CF8S102	PHELES5
105.13	CF8S102	PHELES18
134.16	CF8S102	PHELES2
212.19	CF8S102	PHELES25
127.51	CF8S102	CF3S219
127.52	CF8S102	CF3S225
121.68	CF8S102	CF3S25
71.05	CF8S102	49388
117.8	CF8S102	PHELES21
78.83	CF8S102	72G
75.91	CF8S102	B35
240.53	CF8S102	79426
97.38	CF8S102	79427
100.26	CF8S102	49492
100.25	CF8S102	30567S
88.56	CF8S102	49348
106.07	CF8S102	89150
86.61	CF8S102	CF7S110
85.69	CF8S102	o59100
557.52	CF8S102	89224
105.09	CF8S102	9920
112.9	CF8S102	89093
106.06	CF8S102	CF6S118
116.71	CF8S102	CF6S11
93.45	CF8S102	89192
77.87	CF8S102	PHELES30
109.96	CF8S102	CF1S133
105.09	CF8S102	CF4S126
133.29	CF8S102	CF4S12
87.59	CF8S102	CF4S108
92.46	CF8S102	CF4S132
95.4	CF8S102	CF1S120
102.19	CF8S102	417GLY
80.8	CF8S102	LES431
87.66	CF8S102	LES400
1128.31	CF8S102	PHELES24
1496.57	CF8S102	PHELES26
216.97	CF8S102	CF54NCTC13415
116.77	CF8S102	PHELES1
115.82	CF8S102	SED11
115.82	CF8S102	SED20
115.82	CF8S102	SED1
126.52	CF8S102	PHELES22
126.51	CF8S102	LiP14
110.94	CF8S102	LiP11
117.76	CF8S102	LiP12
157.7	CF8S102	LiP2a
168.41	CF8S102	LiP2b
416.74	CF8S102	LiP2c
119.73	CF8S102	LiP1a
129.47	CF8S102	LiP1c
332.26	CF8S102	LiP8
193.63	CF8S102	LiP10b
193.63	CF8S102	LiP10a
162.48	CF8S102	LiP13
114.86	CF8S102	LiP9
126.55	CF8S102	PHELES11
98.28	CF8S102	8995
141.17	CF8S102	PHELES10
142.15	CF8S102	PHELES16
110.98	CF8S102	10333
92.46	CF8S102	LESB58
95.39	CF8S102	LESB582
165.6	CF8S102	JD335
332.32	CF8S102	PHELES19
143.1	CF8S102	LESlike4
119.72	CF8S102	LESlike7
156.08	CF8S102	JD315
711.96	CF8S102	JD324
176.28	CF8S102	JD310
180.79	CF8S102	JD326
163.56	CF8S102	LESlike5
215.17	CF8S102	JD322
125.57	CF8S102	LESlike1
193.87	CF8S102	JD304
211.42	CF8S102	JD329
143.13	CF8S102	LiP6
77.8	CF8S136	CF8S133
47.66	CF8S136	CF8S127
81.8	CF8S136	CFS104
72.97	CF8S136	30642g
81.75	CF8S136	120MO
100.23	CF8S136	CF8S102
105.05	CF8S136	CF3S124
95.32	CF8S136	CF3S112
77.85	CF8S136	CF3S121
78.81	CF8S136	CF3S108
81.72	CF8S136	CF3S224
80.75	CF8S136	CF3S235
76.87	CF8S136	CF3S231
84.67	CF8S136	89244
72.09	CF8S136	8835
105.11	CF8S136	CF7S136
115.81	CF8S136	CF7S139
97.33	CF8S136	CF7S115
107.07	CF8S136	PHELES14
82.7	CF8S136	B9
78.82	CF8S136	49513
91.47	CF8S136	49400
83.68	CF8S136	89347
103.14	CF8S136	89577
96.34	CF8S136	89568
101.21	CF8S136	OSIRIS
81.74	CF8S136	49070
109.97	CF8S136	PHELES28
112.17	CF8S136	PHELES17
93.42	CF8S136	89153
147.77	CF8S136	CF9S111
146.8	CF8S136	CF9S124
261.05	CF8S136	CF5S120
273.73	CF8S136	CF5S138
279.55	CF8S136	CF5S134
89.55	CF8S136	89221
110.95	CF8S136	89212
119.69	CF8S136	89204
133.32	CF8S136	CF10S121
127.49	CF8S136	CF10S111
124.6	CF8S136	LiP5
131.39	CF8S136	LiP7
123.6	CF8S136	PHELES9
95.34	CF8S136	10262
101.2	CF8S136	LESB65
126.5	CF8S136	PHELES29
127.49	CF8S136	PHELES27
139.17	CF8S136	139125
180.07	CF8S136	139124
158.65	CF8S136	119579
94.37	CF8S136	89570
157.25	CF8S136	MdLES
101.18	CF8S136	11112
218.88	CF8S136	CF177P138
508.01	CF8S136	CF60P44
486.42	CF8S136	PHELES6
440.38	CF8S136	PHELES3
461.48	CF8S136	PHELES12
393.57	CF8S136	PHELES23
127.48	CF8S136	PHELES15
126.46	CF8S136	LiP3
126.47	CF8S136	PHELES20
127.52	CF8S136	PHELES4
105.09	CF8S136	9857
99.24	CF8S136	PHELES13
128.48	CF8S136	PHELES8
145.01	CF8S136	PHELES7
130.12	CF8S136	PHELES5
113.86	CF8S136	PHELES18
142.89	CF8S136	PHELES2
220.92	CF8S136	PHELES25
136.24	CF8S136	CF3S219
136.25	CF8S136	CF3S225
130.41	CF8S136	CF3S25
79.78	CF8S136	49388
126.53	CF8S136	PHELES21
87.56	CF8S136	72G
84.64	CF8S136	B35
249.26	CF8S136	79426
106.11	CF8S136	79427
108.99	CF8S136	49492
108.98	CF8S136	30567S
97.29	CF8S136	49348
114.8	CF8S136	89150
95.34	CF8S136	CF7S110
94.42	CF8S136	o59100
566.25	CF8S136	89224
113.82	CF8S136	9920
121.63	CF8S136	89093
114.79	CF8S136	CF6S118
125.44	CF8S136	CF6S11
102.18	CF8S136	89192
86.6	CF8S136	PHELES30
118.69	CF8S136	CF1S133
113.82	CF8S136	CF4S126
142.02	CF8S136	CF4S12
96.32	CF8S136	CF4S108
101.19	CF8S136	CF4S132
104.13	CF8S136	CF1S120
110.92	CF8S136	417GLY
89.53	CF8S136	LES431
96.39	CF8S136	LES400
1137.04	CF8S136	PHELES24
1505.3	CF8S136	PHELES26
225.7	CF8S136	CF54NCTC13415
125.5	CF8S136	PHELES1
124.55	CF8S136	SED11
124.55	CF8S136	SED20
124.55	CF8S136	SED1
135.25	CF8S136	PHELES22
135.24	CF8S136	LiP14
119.67	CF8S136	LiP11
126.49	CF8S136	LiP12
166.43	CF8S136	LiP2a
177.14	CF8S136	LiP2b
425.47	CF8S136	LiP2c
128.46	CF8S136	LiP1a
138.2	CF8S136	LiP1c
340.99	CF8S136	LiP8
202.36	CF8S136	LiP10b
202.36	CF8S136	LiP10a
171.21	CF8S136	LiP13
123.59	CF8S136	LiP9
135.28	CF8S136	PHELES11
107.01	CF8S136	8995
149.9	CF8S136	PHELES10
150.88	CF8S136	PHELES16
119.71	CF8S136	10333
101.19	CF8S136	LESB58
104.12	CF8S136	LESB582
174.33	CF8S136	JD335
341.05	CF8S136	PHELES19
151.83	CF8S136	LESlike4
128.45	CF8S136	LESlike7
164.81	CF8S136	JD315
720.69	CF8S136	JD324
185.01	CF8S136	JD310
189.52	CF8S136	JD326
172.29	CF8S136	LESlike5
223.9	CF8S136	JD322
134.3	CF8S136	LESlike1
202.6	CF8S136	JD304
220.15	CF8S136	JD329
151.86	CF8S136	LiP6
77.8	CF8S133	CF8S136
65.18	CF8S133	CF8S127
99.32	CF8S133	CFS104
90.49	CF8S133	30642g
99.27	CF8S133	120MO
117.75	CF8S133	CF8S102
122.57	CF8S133	CF3S124
112.84	CF8S133	CF3S112
95.37	CF8S133	CF3S121
96.33	CF8S133	CF3S108
99.24	CF8S133	CF3S224
98.27	CF8S133	CF3S235
94.39	CF8S133	CF3S231
102.19	CF8S133	89244
89.61	CF8S133	8835
122.63	CF8S133	CF7S136
133.33	CF8S133	CF7S139
114.85	CF8S133	CF7S115
124.59	CF8S133	PHELES14
100.22	CF8S133	B9
96.34	CF8S133	49513
108.99	CF8S133	49400
101.2	CF8S133	89347
120.66	CF8S133	89577
113.86	CF8S133	89568
118.73	CF8S133	OSIRIS
99.26	CF8S133	49070
127.49	CF8S133	PHELES28
129.69	CF8S133	PHELES17
110.94	CF8S133	89153
165.29	CF8S133	CF9S111
164.32	CF8S133	CF9S124
278.57	CF8S133	CF5S120
291.25	CF8S133	CF5S138
297.07	CF8S133	CF5S134
107.07	CF8S133	89221
128.47	CF8S133	89212
137.21	CF8S133	89204
150.84	CF8S133	CF10S121
145.01	CF8S133	CF10S111
142.12	CF8S133	LiP5
148.91	CF8S133	LiP7
141.12	CF8S133	PHELES9
112.86	CF8S133	10262
118.72	CF8S133	LESB65
144.02	CF8S133	PHELES29
145.01	CF8S133	PHELES27
156.69	CF8S133	139125
197.59	CF8S133	139124
176.17	CF8S133	119579
111.89	CF8S133	89570
174.77	CF8S133	MdLES
118.7	CF8S133	11112
236.4	CF8S133	CF177P138
525.53	CF8S133	CF60P44
503.94	CF8S133	PHELES6
457.9	CF8S133	PHELES3
479	CF8S133	PHELES12
411.09	CF8S133	PHELES23
145	CF8S133	PHELES15
143.98	CF8S133	LiP3
143.99	CF8S133	PHELES20
145.04	CF8S133	PHELES4
122.61	CF8S133	9857
116.76	CF8S133	PHELES13
146	CF8S133	PHELES8
162.53	CF8S133	PHELES7
147.64	CF8S133	PHELES5
131.38	CF8S133	PHELES18
160.41	CF8S133	PHELES2
238.44	CF8S133	PHELES25
153.76	CF8S133	CF3S219
153.77	CF8S133	CF3S225
147.93	CF8S133	CF3S25
97.3	CF8S133	49388
144.05	CF8S133	PHELES21
105.08	CF8S133	72G
102.16	CF8S133	B35
266.78	CF8S133	79426
123.63	CF8S133	79427
126.51	CF8S133	49492
126.5	CF8S133	30567S
114.81	CF8S133	49348
132.32	CF8S133	89150
112.86	CF8S133	CF7S110
111.94	CF8S133	o59100
583.77	CF8S133	89224
131.34	CF8S133	9920
139.15	CF8S133	89093
132.31	CF8S133	CF6S118
142.96	CF8S133	CF6S11
119.7	CF8S133	89192
104.12	CF8S133	PHELES30
136.21	CF8S133	CF1S133
131.34	CF8S133	CF4S126
159.54	CF8S133	CF4S12
113.84	CF8S133	CF4S108
118.71	CF8S133	CF4S132
121.65	CF8S133	CF1S120
128.44	CF8S133	417GLY
107.05	CF8S133	LES431
113.91	CF8S133	LES400
1154.56	CF8S133	PHELES24
1522.82	CF8S133	PHELES26
243.22	CF8S133	CF54NCTC13415
143.02	CF8S133	PHELES1
142.07	CF8S133	SED11
142.07	CF8S133	SED20
142.07	CF8S133	SED1
152.77	CF8S133	PHELES22
152.76	CF8S133	LiP14
137.19	CF8S133	LiP11
144.01	CF8S133	LiP12
183.95	CF8S133	LiP2a
194.66	CF8S133	LiP2b
442.99	CF8S133	LiP2c
145.98	CF8S133	LiP1a
155.72	CF8S133	LiP1c
358.51	CF8S133	LiP8
219.88	CF8S133	LiP10b
219.88	CF8S133	LiP10a
188.73	CF8S133	LiP13
141.11	CF8S133	LiP9
152.8	CF8S133	PHELES11
124.53	CF8S133	8995
167.42	CF8S133	PHELES10
168.4	CF8S133	PHELES16
137.23	CF8S133	10333
118.71	CF8S133	LESB58
121.64	CF8S133	LESB582
191.85	CF8S133	JD335
358.57	CF8S133	PHELES19
169.35	CF8S133	LESlike4
145.97	CF8S133	LESlike7
182.33	CF8S133	JD315
738.21	CF8S133	JD324
202.53	CF8S133	JD310
207.04	CF8S133	JD326
189.81	CF8S133	LESlike5
241.42	CF8S133	JD322
151.82	CF8S133	LESlike1
220.12	CF8S133	JD304
237.67	CF8S133	JD329
169.38	CF8S133	LiP6
47.66	CF8S127	CF8S136
65.18	CF8S127	CF8S133
59.46	CF8S127	CFS104
50.63	CF8S127	30642g
59.41	CF8S127	120MO
77.89	CF8S127	CF8S102
82.71	CF8S127	CF3S124
72.98	CF8S127	CF3S112
55.51	CF8S127	CF3S121
56.47	CF8S127	CF3S108
59.38	CF8S127	CF3S224
58.41	CF8S127	CF3S235
54.53	CF8S127	CF3S231
62.33	CF8S127	89244
49.75	CF8S127	8835
82.77	CF8S127	CF7S136
93.47	CF8S127	CF7S139
74.99	CF8S127	CF7S115
84.73	CF8S127	PHELES14
60.36	CF8S127	B9
56.48	CF8S127	49513
69.13	CF8S127	49400
61.34	CF8S127	89347
80.8	CF8S127	89577
74	CF8S127	89568
78.87	CF8S127	OSIRIS
59.4	CF8S127	49070
87.63	CF8S127	PHELES28
89.83	CF8S127	PHELES17
71.08	CF8S127	89153
125.43	CF8S127	CF9S111
124.46	CF8S127	CF9S124
238.71	CF8S127	CF5S120
251.39	CF8S127	CF5S138
257.21	CF8S127	CF5S134
67.21	CF8S127	89221
88.61	CF8S127	89212
97.35	CF8S127	89204
110.98	CF8S127	CF10S121
105.15	CF8S127	CF10S111
102.26	CF8S127	LiP5
109.05	CF8S127	LiP7
101.26	CF8S127	PHELES9
73	CF8S127	10262
78.86	CF8S127	LESB65
104.16	CF8S127	PHELES29
105.15	CF8S127	PHELES27
116.83	CF8S127	139125
157.73	CF8S127	139124
136.31	CF8S127	119579
72.03	CF8S127	89570
134.91	CF8S127	MdLES
78.84	CF8S127	11112
196.54	CF8S127	CF177P138
485.67	CF8S127	CF60P44
464.08	CF8S127	PHELES6
418.04	CF8S127	PHELES3
439.14	CF8S127	PHELES12
371.23	CF8S127	PHELES23
105.14	CF8S127	PHELES15
104.12	CF8S127	LiP3
104.13	CF8S127	PHELES20
105.18	CF8S127	PHELES4
82.75	CF8S127	9857
76.9	CF8S127	PHELES13
106.14	CF8S127	PHELES8
122.67	CF8S127	PHELES7
107.78	CF8S127	PHELES5
91.52	CF8S127	PHELES18
120.55	CF8S127	PHELES2
198.58	CF8S127	PHELES25
113.9	CF8S127	CF3S219
113.91	CF8S127	CF3S225
108.07	CF8S127	CF3S25
57.44	CF8S127	49388
104.19	CF8S127	PHELES21
65.22	CF8S127	72G
62.3	CF8S127	B35
226.92	CF8S127	79426
83.77	CF8S127	79427
86.65	CF8S127	49492
86.64	CF8S127	30567S
74.95	CF8S127	49348
92.46	CF8S127	89150
73	CF8S127	CF7S110
72.08	CF8S127	o59100
543.91	CF8S127	89224
91.48	CF8S127	9920
99.29	CF8S127	89093
92.45	CF8S127	CF6S118
103.1	CF8S127	CF6S11
79.84	CF8S127	89192
64.26	CF8S127	PHELES30
96.35	CF8S127	CF1S133
91.48	CF8S127	CF4S126
119.68	CF8S127	CF4S12
73.98	CF8S127	CF4S108
78.85	CF8S127	CF4S132
81.79	CF8S127	CF1S120
88.58	CF8S127	417GLY
67.19	CF8S127	LES431
74.05	CF8S127	LES400
1114.7	CF8S127	PHELES24
1482.96	CF8S127	PHELES26
203.36	CF8S127	CF54NCTC13415
103.16	CF8S127	PHELES1
102.21	CF8S127	SED11
102.21	CF8S127	SED20
102.21	CF8S127	SED1
112.91	CF8S127	PHELES22
112.9	CF8S127	LiP14
97.33	CF8S127	LiP11
104.15	CF8S127	LiP12
144.09	CF8S127	LiP2a
154.8	CF8S127	LiP2b
403.13	CF8S127	LiP2c
106.12	CF8S127	LiP1a
115.86	CF8S127	LiP1c
318.65	CF8S127	LiP8
180.02	CF8S127	LiP10b
180.02	CF8S127	LiP10a
148.87	CF8S127	LiP13
101.25	CF8S127	LiP9
112.94	CF8S127	PHELES11
84.67	CF8S127	8995
[truncated: 18,883 more rows]

## Sheet: S3
Table S3. Genes present in >=95% of the LES genomes but <=10% of the wider population. Of these 108/152 are located within LESB58 genomic islands or prophages, particularly LES GI-3 (48 genes), LES prophage 3 (25 genes), LES prophage 4 (17 genes) and LES GI-1 (15 genes)
Gene identifier	Sequence header	Gene length (bp)	Start position in LESB58	End position in LESB58	Within LESB58 prophage or genomic island	Annotation	Number of LES present in	Number of non-LES present in	Number of LES not present in	Number of non-LES not present in	Sensitivity	Specificity	Odds_ratio	Naïve p value	Bonferroni corrected p value	Benjamini corrected p value	Percent LES present in	Percent non-LES present in
group_10935	MICMGEPO_00312	91	345195	345284		hypothetical protein	145	1	0	389	100	99.7436	inf	6.61e-133	2.17e-128	2.41e-129	100	0.25641
group_10952	MICMGEPO_00618	172	665188	665358		hypothetical protein	145	0	0	390	100	100	inf	4.53e-135	1.48e-130	4.95e-131	100	0
group_6948	MICMGEPO_00669	379	708973	709350		hypothetical protein	145	1	0	389	100	99.7436	inf	6.61e-133	2.17e-128	2.41e-129	100	0.25641
group_11527	MICMGEPO_06067	96	6541706	6541800		tRNA-Ala(cgc)	145	0	0	390	100	100	inf	4.53e-135	1.48e-130	4.95e-131	100	0
group_11049	MICMGEPO_01771	95	1838138	1838231		tRNA-Arg(acg)	144	0	1	390	99.3103	100	inf	1.77e-132	5.81e-128	3.23e-129	99.3103	0
group_11081	MICMGEPO_02068	109	2161133	2161240		hypothetical protein	144	0	1	390	99.3103	100	inf	1.77e-132	5.81e-128	3.23e-129	99.3103	0
group_11089	MICMGEPO_02106	95	2201847	2201940		tRNA-Trp(cca)	144	0	1	390	99.3103	100	inf	1.77e-132	5.81e-128	3.23e-129	99.3103	0
group_11104	MICMGEPO_02295	92	2398825	2398915		tRNA-Ala(tgc)	144	1	1	389	99.3103	99.7436	56016	2.56e-130	8.4e-126	2.4e-127	99.3103	0.25641
group_11111	MICMGEPO_02361	94	2455920	2456012		hypothetical protein	144	1	1	389	99.3103	99.7436	56016	2.56e-130	8.4e-126	2.4e-127	99.3103	0.25641
group_11115	MICMGEPO_02389	97	2478126	2478221		hypothetical protein	144	1	1	389	99.3103	99.7436	56016	2.56e-130	8.4e-126	2.4e-127	99.3103	0.25641
group_11120	MICMGEPO_02418	91	2494897	2494986		hypothetical protein	144	1	1	389	99.3103	99.7436	56016	2.56e-130	8.4e-126	2.4e-127	99.3103	0.25641
group_11131	MICMGEPO_02449	1144	2533562	2534704	LESGI-1	hypothetical protein	144	12	1	378	99.3103	96.9231	4536	4.82e-115	1.58e-110	1.46e-112	99.3103	3.07692
group_11132	MICMGEPO_02450	1687	2534701	2536386	LESGI-1	hypothetical protein	144	0	1	390	99.3103	100	inf	1.77e-132	5.81e-128	3.23e-129	99.3103	0
prkC_2	MICMGEPO_02451	1231	2537197	2538426	LESGI-1	Serine/threonine-protein kinase PrkC	144	12	1	378	99.3103	96.9231	4536	4.82e-115	1.58e-110	1.46e-112	99.3103	3.07692
intA	MICMGEPO_02452	1459	2538613	2540070	LESGI-1	Prophage integrase IntA	144	6	1	384	99.3103	98.4615	9216	2.49e-122	8.17e-118	1.2e-119	99.3103	1.53846
group_11133	MICMGEPO_02453	1114	2540392	2541504	LESGI-1	hypothetical protein	144	13	1	377	99.3103	96.6667	4176	5.81e-114	1.91e-109	1.7e-111	99.3103	3.33333
group_11134	MICMGEPO_02454	217	2541504	2541719	LESGI-1	hypothetical protein	144	12	1	378	99.3103	96.9231	4536	4.82e-115	1.58e-110	1.46e-112	99.3103	3.07692
group_7181	MICMGEPO_02456	124	2542176	2542298	LESGI-1	hypothetical protein	144	1	1	389	99.3103	99.7436	56016	2.56e-130	8.4e-126	2.4e-127	99.3103	0.25641
dmlR_14	MICMGEPO_02674	970	2754557	2755525	LESGI-2	HTH-type transcriptional regulator DmlR	144	0	1	390	99.3103	100	inf	1.77e-132	5.81e-128	3.23e-129	99.3103	0
group_7234	MICMGEPO_02843	148	2935380	2935526		hypothetical protein	144	1	1	389	99.3103	99.7436	56016	2.56e-130	8.4e-126	2.4e-127	99.3103	0.25641
group_7242	MICMGEPO_02920	121	3024997	3025116		hypothetical protein	144	1	1	389	99.3103	99.7436	56016	2.56e-130	8.4e-126	2.4e-127	99.3103	0.25641
group_11214	MICMGEPO_02945	379	3071601	3071978		hypothetical protein	144	0	1	390	99.3103	100	inf	1.77e-132	5.81e-128	3.23e-129	99.3103	0
group_11232	MICMGEPO_03293	166	3511054	3511218		hypothetical protein	144	1	1	389	99.3103	99.7436	56016	2.56e-130	8.4e-126	2.4e-127	99.3103	0.25641
group_7300	MICMGEPO_03461	142	3700610	3700750		hypothetical protein	144	1	1	389	99.3103	99.7436	56016	2.56e-130	8.4e-126	2.4e-127	99.3103	0.25641
group_7303	MICMGEPO_03498	136	3739559	3739693		hypothetical protein	144	1	1	389	99.3103	99.7436	56016	2.56e-130	8.4e-126	2.4e-127	99.3103	0.25641
group_7304	MICMGEPO_03501	604	3743401	3744003		hypothetical protein	144	33	1	357	99.3103	91.5385	1557.82	1.18e-96	3.87e-92	1.98e-94	99.3103	8.46154
PLES_33841	MICMGEPO_03503	982	3744943	3745923		hypothetical protein	144	0	1	390	99.3103	100	inf	1.77e-132	5.81e-128	3.23e-129	99.3103	0
group_2420	MICMGEPO_03505	2086	3748112	3750196		hypothetical protein	144	6	1	384	99.3103	98.4615	9216	2.49e-122	8.17e-118	1.2e-119	99.3103	1.53846
group_11248	MICMGEPO_03587	109	3850113	3850220		hypothetical protein	144	0	1	390	99.3103	100	inf	1.77e-132	5.81e-128	3.23e-129	99.3103	0
mdtI	MICMGEPO_03919	331	4189587	4189916		Spermidine export protein MdtI	144	1	1	389	99.3103	99.7436	56016	2.56e-130	8.4e-126	2.4e-127	99.3103	0.25641
group_11294	MICMGEPO_03944	919	4221446	4222363		hypothetical protein	144	1	1	389	99.3103	99.7436	56016	2.56e-130	8.4e-126	2.4e-127	99.3103	0.25641
group_11297	MICMGEPO_03964	154	4239584	4239736		hypothetical protein	144	0	1	390	99.3103	100	inf	1.77e-132	5.81e-128	3.23e-129	99.3103	0
group_11315	MICMGEPO_04154	97	4440522	4440617		tRNA-Ser(cga)	144	1	1	389	99.3103	99.7436	56016	2.56e-130	8.4e-126	2.4e-127	99.3103	0.25641
group_11413	MICMGEPO_04972	94	5322805	5322897		hypothetical protein	144	1	1	389	99.3103	99.7436	56016	2.56e-130	8.4e-126	2.4e-127	99.3103	0.25641
group_11457	MICMGEPO_05380	133	5768274	5768405		hypothetical protein	144	1	1	389	99.3103	99.7436	56016	2.56e-130	8.4e-126	2.4e-127	99.3103	0.25641
group_7649	MICMGEPO_05721	703	6162907	6163608		hypothetical protein	144	1	1	389	99.3103	99.7436	56016	2.56e-130	8.4e-126	2.4e-127	99.3103	0.25641
group_7661	MICMGEPO_05777	133	6221097	6221228		hypothetical protein	144	1	1	389	99.3103	99.7436	56016	2.56e-130	8.4e-126	2.4e-127	99.3103	0.25641
group_10911	MICMGEPO_00046	133	58269	58400		hypothetical protein	143	0	2	390	98.6207	100	inf	3.47e-130	1.14e-125	2.47e-127	98.6207	0
group_6872	MICMGEPO_00139	886	152336	153220		hypothetical protein	143	0	2	390	98.6207	100	inf	3.47e-130	1.14e-125	2.47e-127	98.6207	0
fimA_1	MICMGEPO_00853	643	892525	893166	prophage_2	hypothetical protein	143	9	2	381	98.6207	97.6923	3026.83	3.1e-116	1.02e-111	1.02e-113	98.6207	2.30769
group_7014	MICMGEPO_01283	124	1347789	1347911		hypothetical protein	143	1	2	389	98.6207	99.7436	27813.5	4.97e-128	1.63e-123	3.14e-125	98.6207	0.25641
group_157	MICMGEPO_01363	1459	1436690	1438147	prophage_3	hypothetical protein	143	17	2	373	98.6207	95.641	1568.79	1.09e-107	3.58e-103	2.44e-105	98.6207	4.35897
prtR_4	MICMGEPO_01600	715	1684131	1684844	prophage_4	HTH-type transcriptional regulator PrtR	143	36	2	354	98.6207	90.7692	703.083	2.23e-92	7.31e-88	3.57e-90	98.6207	9.23077
group_11028	MICMGEPO_01603	208	1685806	1686012	prophage_4	hypothetical protein	143	12	2	378	98.6207	96.9231	2252.25	8.46e-113	2.77e-108	2.18e-110	98.6207	3.07692
group_11029	MICMGEPO_01607	118	1689470	1689586	prophage_4	hypothetical protein	143	0	2	390	98.6207	100	inf	3.47e-130	1.14e-125	2.47e-127	98.6207	0
group_1166	MICMGEPO_01611	379	1690810	1691187	prophage_4	hypothetical protein	143	28	2	362	98.6207	92.8205	924.393	3.16e-98	1.04e-93	5.37e-96	98.6207	7.17949
group_7056	MICMGEPO_01614	271	1691681	1691950	prophage_4	hypothetical protein	143	2	2	388	98.6207	99.4872	13871	3.58e-126	1.18e-121	2.06e-123	98.6207	0.512821
group_11030	MICMGEPO_01615	223	1692037	1692258	prophage_4	hypothetical protein	143	0	2	390	98.6207	100	inf	3.47e-130	1.14e-125	2.47e-127	98.6207	0
group_7057	MICMGEPO_01622	256	1694871	1695125	prophage_4	hypothetical protein	143	1	2	389	98.6207	99.7436	27813.5	4.97e-128	1.63e-123	3.14e-125	98.6207	0.25641
group_1439	MICMGEPO_01625	778	1695824	1696600	prophage_4	hypothetical protein	143	12	2	378	98.6207	96.9231	2252.25	8.46e-113	2.77e-108	2.18e-110	98.6207	3.07692
group_11032	MICMGEPO_01630	166	1701718	1701882	prophage_4	hypothetical protein	143	0	2	390	98.6207	100	inf	3.47e-130	1.14e-125	2.47e-127	98.6207	0
group_1808	MICMGEPO_01631	421	1701879	1702298	prophage_4	hypothetical protein	143	17	2	373	98.6207	95.641	1568.79	1.09e-107	3.58e-103	2.44e-105	98.6207	4.35897
group_2303	MICMGEPO_01632	241	1702295	1702534	prophage_4	hypothetical protein	143	16	2	374	98.6207	95.8974	1671.31	1.17e-108	3.83e-104	2.75e-106	98.6207	4.10256
group_11033	MICMGEPO_01638	178	1705811	1705987	prophage_4	hypothetical protein	143	0	2	390	98.6207	100	inf	3.47e-130	1.14e-125	2.47e-127	98.6207	0
group_7058	MICMGEPO_01643	487	1707850	1708335	prophage_4	hypothetical protein	143	28	2	362	98.6207	92.8205	924.393	3.16e-98	1.04e-93	5.37e-96	98.6207	7.17949
PLES_15871	MICMGEPO_01645	3562	1708466	1712026	prophage_4	probable prophage tail length tape measure protein	143	28	2	362	98.6207	92.8205	924.393	3.16e-98	1.04e-93	5.37e-96	98.6207	7.17949
group_676	MICMGEPO_01653	1153	1719085	1720236	prophage_4	hypothetical protein	143	17	2	373	98.6207	95.641	1568.79	1.09e-107	3.58e-103	2.44e-105	98.6207	4.35897
group_11135	MICMGEPO_02461	328	2545741	2546067	LESGI-1	hypothetical protein	143	22	2	368	98.6207	94.359	1196	3.87e-103	1.27e-98	7.52e-101	98.6207	5.64103
group_11136	MICMGEPO_02462	286	2546173	2546457	LESGI-1	hypothetical protein	143	22	2	368	98.6207	94.359	1196	3.87e-103	1.27e-98	7.52e-101	98.6207	5.64103
intS	MICMGEPO_02702	1945	2796936	2798879	LESGI-3	Prophage integrase IntS	143	21	2	369	98.6207	94.6154	1256.36	5.19e-104	1.7e-99	1.04e-101	98.6207	5.38462
hcaR_3	MICMGEPO_02704	895	2800012	2800905	LESGI-3	Hca operon transcriptional activator HcaR	143	9	2	381	98.6207	97.6923	3026.83	3.1e-116	1.02e-111	1.02e-113	98.6207	2.30769
hpd_2	MICMGEPO_02705	598	2801226	2801822	LESGI-3	4-hydroxyphenylpyruvate dioxygenase	143	9	2	381	98.6207	97.6923	3026.83	3.1e-116	1.02e-111	1.02e-113	98.6207	2.30769
lrp_2	MICMGEPO_02706	214	2801827	2802039	LESGI-3	Leucine-responsive regulatory protein	143	12	2	378	98.6207	96.9231	2252.25	8.46e-113	2.77e-108	2.18e-110	98.6207	3.07692
group_11175	MICMGEPO_02707	196	2802140	2802334	LESGI-3	hypothetical protein	143	12	2	378	98.6207	96.9231	2252.25	8.46e-113	2.77e-108	2.18e-110	98.6207	3.07692
group_11176	MICMGEPO_02708	229	2802409	2802636	LESGI-3	hypothetical protein	143	0	2	390	98.6207	100	inf	3.47e-130	1.14e-125	2.47e-127	98.6207	0
group_7211	MICMGEPO_02709	274	2802873	2803145	LESGI-3	Hybrid peroxiredoxin hyPrx5	143	4	2	386	98.6207	98.9744	6899.75	6.35e-123	2.08e-118	3.25e-120	98.6207	1.02564
fdx_3	MICMGEPO_02710	340	2803369	2803707	LESGI-3	2Fe-2S ferredoxin	143	12	2	378	98.6207	96.9231	2252.25	8.46e-113	2.77e-108	2.18e-110	98.6207	3.07692
hmrR_1	MICMGEPO_02711	481	2803723	2804202	LESGI-3	HTH-type transcriptional regulator HmrR	143	9	2	381	98.6207	97.6923	3026.83	3.1e-116	1.02e-111	1.02e-113	98.6207	2.30769
czrA_1	MICMGEPO_02713	358	2806949	2807305	LESGI-3	HTH-type transcriptional repressor CzrA	143	9	2	381	98.6207	97.6923	3026.83	3.1e-116	1.02e-111	1.02e-113	98.6207	2.30769
lpd_1	MICMGEPO_02714	1429	2807415	2808842	LESGI-3	Dihydrolipoyl dehydrogenase	143	9	2	381	98.6207	97.6923	3026.83	3.1e-116	1.02e-111	1.02e-113	98.6207	2.30769
group_11179	MICMGEPO_02715	400	2808948	2809346	LESGI-3	hypothetical protein	143	9	2	381	98.6207	97.6923	3026.83	3.1e-116	1.02e-111	1.02e-113	98.6207	2.30769
czcA_1	MICMGEPO_02716	3148	2809400	2812546	LESGI-3	Cobalt-zinc-cadmium resistance protein CzcA	143	9	2	381	98.6207	97.6923	3026.83	3.1e-116	1.02e-111	1.02e-113	98.6207	2.30769
mdtA_3	MICMGEPO_02717	1117	2812560	2813675	LESGI-3	Multidrug resistance protein MdtA	143	9	2	381	98.6207	97.6923	3026.83	3.1e-116	1.02e-111	1.02e-113	98.6207	2.30769
group_347	MICMGEPO_02718	1093	2814258	2815349	LESGI-3	hypothetical protein	143	9	2	381	98.6207	97.6923	3026.83	3.1e-116	1.02e-111	1.02e-113	98.6207	2.30769
csoR	MICMGEPO_02719	259	2815869	2816126	LESGI-3	Copper-sensing transcriptional repressor CsoR	143	9	2	381	98.6207	97.6923	3026.83	3.1e-116	1.02e-111	1.02e-113	98.6207	2.30769
group_11183	MICMGEPO_02720	1312	2816136	2817446	LESGI-3	hypothetical protein	143	9	2	381	98.6207	97.6923	3026.83	3.1e-116	1.02e-111	1.02e-113	98.6207	2.30769
czcD_2	MICMGEPO_02721	1024	2817580	2818602	LESGI-3	Cadmium, cobalt and zinc/H(+)-K(+) antiporter	143	9	2	381	98.6207	97.6923	3026.83	3.1e-116	1.02e-111	1.02e-113	98.6207	2.30769
group_7214	MICMGEPO_02724	349	2820115	2820462	LESGI-3	hypothetical protein	143	9	2	381	98.6207	97.6923	3026.83	3.1e-116	1.02e-111	1.02e-113	98.6207	2.30769
zntA	MICMGEPO_02725	2191	2820514	2822703	LESGI-3	Lead, cadmium, zinc and mercury-transporting ATPase	143	9	2	381	98.6207	97.6923	3026.83	3.1e-116	1.02e-111	1.02e-113	98.6207	2.30769
mdtE_2	MICMGEPO_02726	604	2822815	2823417	LESGI-3	Multidrug resistance protein MdtE	143	10	2	380	98.6207	97.4359	2717	4.73e-115	1.55e-110	1.46e-112	98.6207	2.5641
bepE_3	MICMGEPO_02728	3178	2824136	2827312	LESGI-3	Efflux pump membrane transporter BepE	143	10	2	380	98.6207	97.4359	2717	4.73e-115	1.55e-110	1.46e-112	98.6207	2.5641
oprM_4	MICMGEPO_02729	1507	2827333	2828838	LESGI-3	Outer membrane protein OprM	143	11	2	379	98.6207	97.1795	2463.5	6.58e-114	2.16e-109	1.89e-111	98.6207	2.82051
group_7216	MICMGEPO_02734	394	2834118	2834510	LESGI-3	hypothetical protein	143	9	2	381	98.6207	97.6923	3026.83	3.1e-116	1.02e-111	1.02e-113	98.6207	2.30769
group_11186	MICMGEPO_02735	544	2834803	2835345	LESGI-3	hypothetical protein	143	9	2	381	98.6207	97.6923	3026.83	3.1e-116	1.02e-111	1.02e-113	98.6207	2.30769
lutR_1	MICMGEPO_02736	697	2835545	2836240	LESGI-3	HTH-type transcriptional regulator LutR	143	9	2	381	98.6207	97.6923	3026.83	3.1e-116	1.02e-111	1.02e-113	98.6207	2.30769
group_11188	MICMGEPO_02737	412	2836396	2836806	LESGI-3	hypothetical protein	143	9	2	381	98.6207	97.6923	3026.83	3.1e-116	1.02e-111	1.02e-113	98.6207	2.30769
nrdH	MICMGEPO_02739	259	2837699	2837956	LESGI-3	Glutaredoxin-like protein NrdH	143	9	2	381	98.6207	97.6923	3026.83	3.1e-116	1.02e-111	1.02e-113	98.6207	2.30769
group_7219	MICMGEPO_02741	1873	2839054	2840925	LESGI-3	hypothetical protein	143	9	2	381	98.6207	97.6923	3026.83	3.1e-116	1.02e-111	1.02e-113	98.6207	2.30769
group_7221	MICMGEPO_02744	367	2842598	2842963	LESGI-3	hypothetical protein	143	10	2	380	98.6207	97.4359	2717	4.73e-115	1.55e-110	1.46e-112	98.6207	2.5641
group_5259	MICMGEPO_02746	373	2844511	2844882	LESGI-3	hypothetical protein	143	11	2	379	98.6207	97.1795	2463.5	6.58e-114	2.16e-109	1.89e-111	98.6207	2.82051
group_4003	MICMGEPO_02750	496	2847839	2848333	LESGI-3	hypothetical protein	143	21	2	369	98.6207	94.6154	1256.36	5.19e-104	1.7e-99	1.04e-101	98.6207	5.38462
group_11190	MICMGEPO_02751	787	2848516	2849301	LESGI-3	hypothetical protein	143	9	2	381	98.6207	97.6923	3026.83	3.1e-116	1.02e-111	1.02e-113	98.6207	2.30769
group_11193	MICMGEPO_02777	307	2873123	2873428	LESGI-3	hypothetical protein	143	17	2	373	98.6207	95.641	1568.79	1.09e-107	3.58e-103	2.44e-105	98.6207	4.35897
group_7225	MICMGEPO_02781	262	2875787	2876047	LESGI-3	hypothetical protein	143	22	2	368	98.6207	94.359	1196	3.87e-103	1.27e-98	7.52e-101	98.6207	5.64103
group_11194	MICMGEPO_02787	766	2879671	2880435	LESGI-3	hypothetical protein	143	0	2	390	98.6207	100	inf	3.47e-130	1.14e-125	2.47e-127	98.6207	0
group_823	MICMGEPO_02797	739	2886502	2887239	LESGI-3	hypothetical protein	143	33	2	357	98.6207	91.5385	773.5	1.72e-94	5.65e-90	2.84e-92	98.6207	8.46154
group_11244	MICMGEPO_03504	781	3746351	3747130		hypothetical protein	143	6	2	384	98.6207	98.4615	4576	4.62e-120	1.51e-115	2.13e-117	98.6207	1.53846
PLES_33881	MICMGEPO_03506	949	3750650	3751597		hypothetical protein	143	0	2	390	98.6207	100	inf	3.47e-130	1.14e-125	2.47e-127	98.6207	0
group_11246	MICMGEPO_03518	91	3768549	3768638		tRNA-Ser(act)	143	0	2	390	98.6207	100	inf	3.47e-130	1.14e-125	2.47e-127	98.6207	0
group_11259	MICMGEPO_03675	100	3943074	3943172		tRNA-Cys(gca)	143	0	2	390	98.6207	100	inf	3.47e-130	1.14e-125	2.47e-127	98.6207	0
group_11269	MICMGEPO_03719	103	3989668	3989769		hypothetical protein	143	1	2	389	98.6207	99.7436	27813.5	4.97e-128	1.63e-123	3.14e-125	98.6207	0.25641
group_11311	MICMGEPO_04129	136	4413986	4414120		hypothetical protein	143	1	2	389	98.6207	99.7436	27813.5	4.97e-128	1.63e-123	3.14e-125	98.6207	0.25641
group_11518	MICMGEPO_05962	112	6421161	6421271		hypothetical protein	143	1	2	389	98.6207	99.7436	27813.5	4.97e-128	1.63e-123	3.14e-125	98.6207	0.25641
group_7025	MICMGEPO_01359	1105	1433854	1434957	prophage_3	hypothetical protein	142	23	3	367	97.931	94.1026	755.275	2.95e-100	9.69e-96	5.32e-98	97.931	5.89744
group_1157	MICMGEPO_01361	292	1436168	1436458	prophage_3	hypothetical protein	142	7	3	383	97.931	98.2051	2589.81	1.21e-116	3.96e-112	5.08e-114	97.931	1.79487
group_1158	MICMGEPO_01365	250	1438443	1438691	prophage_3	hypothetical protein	142	14	3	376	97.931	96.4103	1271.24	1.3e-108	4.25e-104	3.02e-106	97.931	3.58974
group_2278	MICMGEPO_01366	712	1438774	1439484	prophage_3	hypothetical protein	142	10	3	380	97.931	97.4359	1798.67	5.64e-113	1.85e-108	1.52e-110	97.931	2.5641
group_504	MICMGEPO_01367	538	1439735	1440271	prophage_3	hypothetical protein	142	29	3	361	97.931	92.5641	589.218	1.88e-95	6.17e-91	3.15e-93	97.931	7.4359
rsrIM	MICMGEPO_01368	997	1440268	1441263	prophage_3	Modification methylase RsrI	142	10	3	380	97.931	97.4359	1798.67	5.64e-113	1.85e-108	1.52e-110	97.931	2.5641
group_11011	MICMGEPO_01370	250	1441838	1442086	prophage_3	hypothetical protein	142	1	3	389	97.931	99.7436	18412.7	6.45e-126	2.12e-121	3.53e-123	97.931	0.25641
group_7026	MICMGEPO_01373	208	1443886	1444092	prophage_3	hypothetical protein	142	19	3	371	97.931	95.1282	924.246	9.07e-104	2.98e-99	1.81e-101	97.931	4.87179
group_2279	MICMGEPO_01374	256	1444616	1444870	prophage_3	hypothetical protein	142	11	3	379	97.931	97.1795	1630.85	7.78e-112	2.55e-107	2e-109	97.931	2.82051
prtR_3	MICMGEPO_01376	757	1445686	1446441	prophage_3	HTH-type transcriptional regulator PrtR	142	23	3	367	97.931	94.1026	755.275	2.95e-100	9.69e-96	5.32e-98	97.931	5.89744
group_1159	MICMGEPO_01377	706	1446952	1447656	prophage_3	hypothetical protein	142	36	3	354	97.931	90.7692	465.444	2.12e-90	6.96e-86	3.28e-88	97.931	9.23077
group_1794	MICMGEPO_01379	799	1448541	1449338	prophage_3	hypothetical protein	142	24	3	366	97.931	93.8462	721.833	2.03e-99	6.65e-95	3.57e-97	97.931	6.15385
group_11013	MICMGEPO_01380	208	1449335	1449541	prophage_3	hypothetical protein	142	1	3	389	97.931	99.7436	18412.7	6.45e-126	2.12e-121	3.53e-123	97.931	0.25641
group_960	MICMGEPO_01381	583	1449538	1450119	prophage_3	NinG-like protein	142	36	3	354	97.931	90.7692	465.444	2.12e-90	6.96e-86	3.28e-88	97.931	9.23077
group_3843	MICMGEPO_01382	298	1450116	1450412	prophage_3	hypothetical protein	142	10	3	380	97.931	97.4359	1798.67	5.64e-113	1.85e-108	1.52e-110	97.931	2.5641
group_2280	MICMGEPO_01383	376	1450414	1450788	prophage_3	hypothetical protein	142	33	3	357	97.931	91.5385	512.061	1.68e-92	5.51e-88	2.7e-90	97.931	8.46154
hicB	MICMGEPO_01384	430	1450939	1451367	prophage_3	Antitoxin HicB	142	15	3	375	97.931	96.1538	1183.33	1.35e-107	4.42e-103	2.98e-105	97.931	3.84615
hicA	MICMGEPO_01385	184	1451414	1451596	prophage_3	putative mRNA interferase HicA	142	17	3	373	97.931	95.641	1038.55	1.22e-105	4.01e-101	2.64e-103	97.931	4.35897
group_11014	MICMGEPO_01413	301	1474103	1474402	prophage_3	hypothetical protein	142	14	3	376	97.931	96.4103	1271.24	1.3e-108	4.25e-104	3.02e-106	97.931	3.58974
group_5098	MICMGEPO_01415	688	1474835	1475521	prophage_3	hypothetical protein	142	7	3	383	97.931	98.2051	2589.81	1.21e-116	3.96e-112	5.08e-114	97.931	1.79487
group_3845	MICMGEPO_01416	481	1475521	1476000	prophage_3	hypothetical protein	142	9	3	381	97.931	97.6923	2003.78	3.74e-114	1.23e-109	1.11e-111	97.931	2.30769
group_11034	MICMGEPO_01644	130	1708335	1708463	prophage_4	hypothetical protein	142	0	3	390	97.931	100	inf	4.54e-128	1.49e-123	3.14e-125	97.931	0
czrA_2	MICMGEPO_02722	379	2818646	2819023	LESGI-3	HTH-type transcriptional repressor CzrA	142	6	3	384	97.931	98.4615	3029.33	5.72e-118	1.88e-113	2.53e-115	97.931	1.53846
cueR_2	MICMGEPO_02730	388	2828888	2829274	LESGI-3	HTH-type transcriptional regulator CueR	142	7	3	383	97.931	98.2051	2589.81	1.21e-116	3.96e-112	5.08e-114	97.931	1.79487
kdsA_2	MICMGEPO_02740	874	2838131	2839003	LESGI-3	2-dehydro-3-deoxyphosphooctonate aldolase	142	9	3	381	97.931	97.6923	2003.78	3.74e-114	1.23e-109	1.11e-111	97.931	2.30769
group_5260	MICMGEPO_02749	448	2847230	2847676	LESGI-3	hypothetical protein	142	22	3	368	97.931	94.359	791.758	4.15e-101	1.36e-96	7.57e-99	97.931	5.64103
group_7226	MICMGEPO_02783	343	2876576	2876917	LESGI-3	hypothetical protein	142	27	3	363	97.931	93.0769	636.37	5.34e-97	1.75e-92	9.04e-95	97.931	6.92308
group_11455	MICMGEPO_05363	136	5751214	5751348		hypothetical protein	142	1	3	389	97.931	99.7436	18412.7	6.45e-126	2.12e-121	3.53e-123	97.931	0.25641
group_591	MICMGEPO_01378	835	1447721	1448554	prophage_3	hypothetical protein	141	12	4	378	97.2414	96.9231	1110.38	8.73e-109	2.86e-104	2.08e-106	97.2414	3.07692
group_1795	MICMGEPO_01414	229	1474399	1474626	prophage_3	hypothetical protein	141	12	4	378	97.2414	96.9231	1110.38	8.73e-109	2.86e-104	2.08e-106	97.2414	3.07692
group_5222	MICMGEPO_02463	1309	2546711	2548018	LESGI-1	hypothetical protein	141	23	4	367	97.2414	94.1026	562.467	2.36e-98	7.74e-94	4.07e-96	97.2414	5.89744
group_7209	MICMGEPO_02703	643	2798946	2799587	LESGI-3	probable lysR family transcriptional regulator	141	8	4	382	97.2414	97.9487	1683.19	2.05e-113	6.73e-109	5.66e-111	97.2414	2.05128
actP_2	MICMGEPO_02712	2527	2804218	2806743	LESGI-3	Copper-transporting P-type ATPase	141	12	4	378	97.2414	96.9231	1110.38	8.73e-109	2.86e-104	2.08e-106	97.2414	3.07692
rfnT_1	MICMGEPO_02731	1183	2829354	2830535	LESGI-3	Riboflavin transporter RfnT	141	12	4	378	97.2414	96.9231	1110.38	8.73e-109	2.86e-104	2.08e-106	97.2414	3.07692
group_10984	MICMGEPO_01127	103	1183428	1183529		hypothetical protein	140	0	5	390	96.5517	100	inf	3.54e-124	1.16e-119	1.87e-121	96.5517	0
group_11015	MICMGEPO_01417	271	1476133	1476402	prophage_3	hypothetical protein	140	1	5	389	96.5517	99.7436	10892	4.92e-122	1.62e-117	2.34e-119	96.5517	0.25641
group_7055	MICMGEPO_01601	358	1685013	1685369	prophage_4	hypothetical protein	140	35	5	355	96.5517	91.0256	284	1.8e-87	5.9e-83	2.73e-85	96.5517	8.97436
group_3981	MICMGEPO_02448	778	2532782	2533558	LESGI-1	hypothetical protein	140	11	5	379	96.5517	97.1795	964.727	4.93e-108	1.62e-103	1.13e-105	96.5517	2.82051
group_1457	MICMGEPO_02447	4288	2528448	2532734	LESGI-1	hypothetical protein	139	12	6	378	95.8621	96.9231	729.75	3.63e-105	1.19e-100	7.74e-103	95.8621	3.07692
merA_1	MICMGEPO_02732	1456	2831394	2832848	LESGI-3	Mercuric reductase	139	7	6	383	95.8621	98.2051	1267.55	5.08e-111	1.67e-106	1.28e-108	95.8621	1.79487
group_7220	MICMGEPO_02743	634	2841881	2842513	LESGI-3	hypothetical protein	139	10	6	380	95.8621	97.4359	880.333	2.19e-107	7.17e-103	4.81e-105	95.8621	2.5641
group_7272	MICMGEPO_03166	130	3371118	3371246		hypothetical protein	139	0	6	390	95.8621	100	inf	2.33e-122	7.66e-118	1.16e-119	95.8621	0
group_5452	MICMGEPO_04262	277	4553128	4553403		hypothetical protein	139	28	6	362	95.8621	92.8205	299.512	7.71e-91	2.53e-86	1.2e-88	95.8621	7.17949
group_5453	MICMGEPO_04263	1798	4553482	4555278		hypothetical protein	139	0	6	390	95.8621	100	inf	2.33e-122	7.66e-118	1.16e-119	95.8621	0
group_1848	MICMGEPO_02442	4702	2517164	2521864	LESGI-1	hypothetical protein	138	11	7	379	95.1724	97.1795	679.247	1.5e-104	4.92e-100	3.15e-102	95.1724	2.82051
group_1187	MICMGEPO_02444	2125	2523507	2525630	LESGI-1	putative type I restriction enzymeP M protein	138	11	7	379	95.1724	97.1795	679.247	1.5e-104	4.92e-100	3.15e-102	95.1724	2.82051
group_3014	MICMGEPO_02446	1312	2527141	2528451	LESGI-1	hypothetical protein	138	12	7	378	95.1724	96.9231	621	1.84e-103	6.04e-99	3.64e-101	95.1724	3.07692
group_5257	MICMGEPO_02723	571	2819253	2819822	LESGI-3	hypothetical protein	138	8	7	382	95.1724	97.9487	941.357	4.83e-108	1.59e-103	1.12e-105	95.1724	2.05128
group_11321	MICMGEPO_04251	112	4547696	4547806	prophage_6	hypothetical protein	138	0	7	390	95.1724	100	inf	1.32e-120	4.34e-116	6.2e-118	95.1724	0

## Sheet: S4
Table S4. Genes that were present in >=95% of the wider population and <=10% of the LES.
Gene Identifier	Non-unique Gene name	Annotation	Number of LES present in	Number of non-LES present in	Number of LES not present in	Number of non-LES not present in	Sensitivity	Specificity	Odds ratio	Naïve p value	Bonferroni corrected p value	Benjamini corrected p value	Percent LES present in	Percent non-LES present in
group_8195	dctB_2	C4-dicarboxylate transport sensor protein DctB	0	390	145	0	0	0	0	4.53e-135	1.48e-130	4.95e-131	0	100
group_14034			0	389	145	1	0	0.25641	0	6.61e-133	2.17e-128	2.41e-129	0	99.7436
group_14042			0	389	145	1	0	0.25641	0	6.61e-133	2.17e-128	2.41e-129	0	99.7436
group_2644			0	389	145	1	0	0.25641	0	6.61e-133	2.17e-128	2.41e-129	0	99.7436
group_5906		hypothetical protein	0	389	145	1	0	0.25641	0	6.61e-133	2.17e-128	2.41e-129	0	99.7436
group_13911		hypothetical protein	0	386	145	4	0	1.02564	0	8.92e-128	2.93e-123	5.52e-125	0	98.9744
group_5863			0	385	145	5	0	1.28205	0	2.68e-126	8.78e-122	1.57e-123	0	98.7179
group_8216			0	385	145	5	0	1.28205	0	2.68e-126	8.78e-122	1.57e-123	0	98.7179
group_1070			0	384	145	6	0	1.53846	0	6.74e-125	2.21e-120	3.62e-122	0	98.4615
group_485			0	383	145	7	0	1.79487	0	1.46e-123	4.8e-119	7.62e-121	0	98.2051
group_1315			0	375	145	15	0	3.84615	0	2.03e-114	6.65e-110	6.1e-112	0	96.1538
group_8169			0	374	145	16	0	4.10256	0	2.04e-113	6.69e-109	5.66e-111	0	95.8974
group_4386		Putative outer membrane protein	1	387	144	3	0.689655	0.769231	5.38e-05	9.11e-127	2.99e-122	5.53e-124	0.689655	99.2308
group_4812		hypothetical protein	1	379	144	11	0.689655	2.82051	0.000201554	3.72e-116	1.22e-111	1.21e-113	0.689655	97.1795
nasA_1		Nitrate reductase	2	383	143	7	1.37931	1.79487	0.000255619	9.84e-119	3.23e-114	4.42e-116	1.37931	98.2051
cobN_2		Aerobic cobaltochelatase subunit CobN	4	379	141	11	2.75862	2.82051	0.000823369	6.92e-110	2.27e-105	1.73e-107	2.75862	97.1795
group_7899		hypothetical protein	6	385	139	5	4.13793	1.28205	0.00056059	1.04e-113	3.41e-109	2.97e-111	4.13793	98.7179
prs		Ribose-phosphate pyrophosphokinase	9	390	136	0	6.2069	0	0	2.92e-117	9.58e-113	1.28e-114	6.2069	100
group_1605		hypothetical protein	9	383	136	7	6.2069	1.79487	0.00120949	5.2e-106	1.71e-101	1.13e-103	6.2069	98.2051
group_2049		hypothetical protein	9	379	136	11	6.2069	2.82051	0.00192069	2.68e-101	8.8e-97	4.92e-99	6.2069	97.1795
group_11675		hypothetical protein	13	389	132	1	8.96552	0.25641	0.000253174	5.69e-109	1.87e-104	1.4e-106	8.96552	99.7436
bvgS_4		Virulence sensor protein BvgS	15	372	130	18	10.3448	4.61538	0.00558313	1.07e-85	3.5e-81	1.59e-83	10.3448	95.3846

## Sheet: S5
Supplementary Table S5. Deletions in LES genomes.
Strain	Deleted DNA*		Size of	Deleted Genes†
	From	To	deletion (bp)	From	To
PHELES18	790281	847344	57063	7251	7751
9857	3257001	3284430	27429	29601	29831
10262	4388440	4413620	25180	39781	39981
89570	2506360	2529580	23220	23501	23611
89570	3395550	3451340	55790	30791	31241
CF6S11	3236321	3379530	143209	29421	30651
CF9S111	3265865	3343100	77235	29671	30331
CF9S124	3265865	3343100	77235	29671	30331
JD304	3607185	3639540	32355	32601	32861
JD310	3378311	3395074	16763	30641	30781
JD329	3586830	3624050	37220	332491	32751
JD335	3319706	3394450	74744	30101	30781
LESlike1	3607185	3639540	32355	32601	32861
LiP11	798167	858765	60598	7301	7841
LiP13	3273070	3394900	121830	29721	30781
LIP3	816481	848672	32191	7471	7771
LiP3	3715686	3727105	11419	33561	33701
MdLES	3238740	3354452	115712	29431	30431
MdLES	4392225	4433070	40845	39811	40151
PHELES12	3145620	3394525	248905	28901	30781
PHELES13	3377290	3392440	15150	30631	30751
PHELES19	1656295	1696065	39770	15241	15711
PHELES19	2796718	2907800	111082	26051	27102
PHELES2	3137500	3297800	160300	28811	29971
PHELES21	3987167	4011592	24425	35921	36171
PHELES5	3372036	3388180	16144	30591	30721
PHELES7	3173690	3345795	172105	28971	30361
PHELS14	3106680	3135310	28630	28641	28801
*Coordinates of P. aeruginosa LESB58
†P. aeruginosa strain LESB58 locus ID

## Sheet: S6
Table S6. Virulence factor genes in LES genomes.
Strain	protease	Pyoverdine synthesis and uptake										psl polysaccharide synthesis															Type VI secretion system
	piv	pvdQ	pvdA	pvdP	pvdM	pvdN	pvdO	pvdF	fpvAIII	pvdH	pvdS	pslA	pslB	pslC	pslD	pslE	pslF	pslG	pslH	pslI	pslJ	pslK	pslL	pslM	pslN	pslO	hsiA3	icmF3	dotU3	hsiJ3	lip3	hsiB3	hsiC3	hcp3	hsiF3	hsiG3	hsiH3	clpV3	vgrG3
244	99	99	99	82	83	94	97	88	100	99	100	99	99	99	100	99	99	99	99	99	99	99	99	99	99	100	99	99	99	99	99	100	99	99	98	99	99	98	91
8835	0	99	99	82	83	94	97	88	99	99	100	99	99	99	100	99	99	99	99	99	99	99	99	99	99	100	99	99	99	99	99	100	99	99	98	99	99	98	91
8995	99	99	99	82	83	94	97	88	100	99	100	99	99	99	100	99	99	99	99	99	99	99	99	99	99	100	99	99	99	99	99	100	99	99	98	99	99	98	91
9857	99	99	99	82	83	94	97	88	99	99	100	99	99	99	100	99	99	99	99	99	99	99	99	99	99	100	99	99	99	99	99	100	99	99	98	99	99	98	91
9920	99	99	99	82	83	94	97	88	100	99	100	99	99	99	100	99	99	99	99	99	99	99	99	99	99	100	99	99	99	99	99	100	99	99	98	99	99	98	91
10262	99	99	99	82	83	94	97	88	100	99	100	99	99	99	100	99	99	99	99	99	99	99	99	99	99	100	99	99	99	99	99	100	99	99	98	99	99	98	91
10333	99	99	99	82	83	94	97	88	100	99	100	99	99	99	100	99	99	99	99	99	99	99	99	99	99	100	99	99	99	99	99	100	99	99	98	99	99	98	91
11112	99	99	99	82	83	94	97	88	99	99	100	99	99	99	100	99	99	99	99	99	99	99	99	99	99	100	99	99	99	99	99	100	99	99	98	99	99	98	91
49070	99	99	99	82	83	94	97	88	100	99	100	99	99	99	100	99	99	99	99	99	99	99	99	99	99	100	99	99	99	99	99	100	99	99	98	99	99	98	91
49348	99	99	99	82	83	94	97	88	100	99	100	99	99	99	100	99	99	99	99	99	99	99	99	99	99	100	99	99	99	99	99	100	99	99	98	99	99	98	91
49388	99	99	99	82	83	94	97	88	100	99	100	99	99	99	100	99	99	99	99	99	99	99	99	99	99	100	99	99	99	99	99	100	99	99	98	99	99	98	91
49400	99	99	99	82	83	94	97	88	100	99	100	99	99	99	100	99	99	99	99	99	99	99	99	99	99	100	99	99	99	99	99	100	99	99	98	99	99	98	91
49492	99	99	99	82	83	94	97	88	100	99	100	99	99	99	100	99	99	99	99	99	99	99	99	99	99	100	99	99	99	99	99	100	99	99	98	99	99	98	91
49513	99	99	99	82	83	94	97	88	100	99	100	99	99	99	100	99	99	99	99	99	99	99	99	99	99	100	99	99	99	99	99	100	99	99	98	99	99	98	91
79426	99	99	99	82	83	94	97	88	100	99	100	99	99	99	100	99	99	99	99	99	99	99	99	99	99	100	99	99	99	99	99	100	99	99	98	99	99	98	91
79427	99	99	99	82	83	94	97	88	100	99	100	99	99	99	100	99	99	99	99	99	99	99	99	99	99	100	99	99	99	99	99	100	99	99	98	99	99	98	91
89093	99	99	99	82	83	94	97	88	99	99	100	99	99	99	100	99	99	99	99	99	99	99	99	99	99	100	99	99	99	99	99	100	99	99	98	99	99	98	91
89150	99	99	99	82	83	94	97	88	99	99	100	99	99	99	100	99	99	99	99	99	99	99	99	99	99	100	99	99	99	99	99	100	99	99	98	99	99	98	91
89153	99	99	99	82	83	89	97	88	99	99	100	99	99	99	100	99	99	99	99	99	99	99	99	99	99	100	99	99	99	99	99	100	99	99	98	99	99	98	91
89192	99	99	99	82	83	94	97	88	99	99	100	99	99	99	100	99	99	99	99	99	99	99	99	99	99	100	99	99	99	99	99	100	99	99	98	99	99	98	91
89204	99	99	99	82	83	94	97	88	100	99	100	40	99	99	100	99	99	99	99	99	99	99	99	99	99	100	99	99	99	99	99	100	99	99	98	99	99	98	91
89212	99	99	99	82	83	94	97	88	100	99	100	99	99	99	100	99	99	99	99	99	99	99	99	99	99	100	99	99	99	99	99	100	99	99	98	99	99	98	91
89221	99	99	99	82	83	94	97	88	100	99	100	99	99	99	100	99	99	99	99	99	99	99	99	99	99	100	99	99	99	99	99	100	99	99	98	99	99	98	91
89224	99	99	99	82	83	94	97	88	99	99	100	99	99	99	100	99	99	99	99	99	99	99	99	99	99	100	99	99	99	99	99	100	99	99	98	99	99	98	91
89347	99	99	99	82	83	94	97	88	100	99	100	99	99	99	100	99	99	99	99	99	99	77	99	99	99	100	99	99	99	99	99	100	99	99	98	99	99	98	91
89568	99	99	99	82	83	94	97	88	99	99	100	99	99	99	100	99	99	99	0	0	0	0	23	99	99	100	99	99	99	99	99	100	99	99	98	99	99	98	91
89570	99	99	99	82	83	94	97	88	100	99	100	99	99	99	100	99	99	99	99	99	99	99	99	99	99	100	99	99	99	99	99	100	99	99	98	99	99	98	91
89577	99	99	99	82	83	94	97	88	99	99	100	99	99	99	100	99	99	99	0	0	0	0	23	99	99	100	99	99	99	99	99	100	99	99	98	99	99	98	91
119579	0	99	99	82	83	94	97	88	99	99	99	99	99	99	100	99	99	99	99	99	99	99	99	99	99	100	99	99	99	99	99	100	99	99	98	99	99	98	91
139124	0	99	99	82	83	94	97	88	99	99	99	99	99	99	100	99	99	99	99	99	99	99	99	99	99	100	99	99	99	99	99	100	99	99	98	99	99	98	91
139125	0	99	99	82	83	94	97	88	99	99	99	99	99	99	100	99	99	99	99	99	99	99	99	99	99	100	99	99	99	99	99	100	99	99	98	99	99	98	91
120MO	99	99	99	82	83	94	97	88	99	99	100	99	99	99	100	99	99	99	99	99	99	99	99	99	99	100	99	99	99	99	99	100	99	99	98	99	99	98	91
30567S	99	99	99	82	83	94	97	88	100	99	100	99	99	99	100	99	99	99	99	99	99	99	99	99	99	100	99	99	99	99	99	100	99	99	98	99	99	98	91
30642g	99	99	99	82	83	94	97	88	100	99	100	99	99	99	100	99	99	99	99	99	99	99	99	99	99	100	99	99	99	99	99	100	99	99	98	99	99	98	91
417GLY	99	99	99	82	83	94	97	88	100	99	100	99	99	99	100	99	99	99	99	99	99	99	99	99	99	100	99	99	99	99	99	100	99	99	98	99	99	98	91
72G	99	99	99	82	83	94	97	88	100	99	100	99	99	99	100	99	99	99	99	99	99	99	99	99	99	100	99	99	99	99	99	100	99	99	98	99	99	98	91
B35	99	99	99	82	83	94	97	88	100	99	100	99	99	99	100	99	99	99	99	99	99	99	99	99	99	100	99	99	99	99	99	100	99	99	98	99	99	98	91
B9	99	99	99	82	83	94	97	88	100	99	100	99	99	99	100	99	99	99	99	99	99	99	99	99	99	100	99	99	99	99	99	100	99	99	98	99	99	98	91
CF10S111	99	99	99	82	83	94	97	88	99	99	100	99	99	99	100	99	99	99	99	99	99	99	99	99	99	100	99	99	99	99	99	100	99	99	98	99	99	98	91
CF10S121	99	99	99	82	83	94	97	88	99	99	100	99	99	99	100	99	99	99	99	99	99	99	99	99	99	100	99	99	99	99	99	100	99	99	98	99	99	98	92
CF177P138	99	99	99	82	83	94	97	88	99	99	99	99	99	99	100	99	98	99	99	99	99	99	99	99	99	100	99	99	99	99	99	100	99	99	98	99	99	98	91
CF1S120	99	99	99	82	83	94	97	88	100	99	100	99	99	99	100	99	99	99	99	99	99	99	99	99	99	100	99	99	99	99	99	100	99	99	98	99	99	98	91
CF1S133	99	99	99	82	83	94	97	88	100	99	100	99	99	99	100	99	99	99	99	99	99	99	99	99	99	100	99	99	99	99	99	100	99	99	98	99	99	98	91
CF3S108	99	99	99	82	83	94	97	88	100	99	100	99	99	98	100	99	99	99	99	99	99	99	99	99	99	100	99	99	99	99	99	100	99	99	98	99	99	98	91
CF3S112	99	99	99	82	83	94	97	88	100	99	100	99	99	98	100	99	99	99	99	99	99	99	99	99	99	100	99	99	99	99	99	100	99	99	98	99	99	98	91
CF3S121	99	99	99	82	83	94	97	88	100	99	100	99	99	98	100	99	99	99	99	99	99	99	99	99	99	100	99	99	99	99	99	100	99	99	98	99	99	98	91
CF3S124	99	99	99	82	83	94	97	88	100	99	100	99	99	98	100	99	99	99	99	99	99	99	99	99	99	100	99	99	99	99	99	100	99	99	98	99	99	98	91
CF3S2_19	99	99	99	82	83	94	97	82	100	99	100	99	99	99	100	99	99	99	99	99	99	99	99	99	99	100	99	99	99	99	99	100	99	99	98	99	99	98	91
CF3S2_24	99	99	99	82	83	94	97	88	100	99	100	99	99	98	100	99	99	99	99	99	99	99	99	99	99	100	99	99	99	99	99	100	99	99	98	99	99	98	91
CF3S2_25	99	99	99	82	83	94	97	82	100	99	100	99	99	99	100	99	99	99	99	99	99	99	99	99	99	100	99	99	99	99	99	100	99	99	98	99	99	98	91
CF3S2_31	99	99	99	82	83	94	97	88	100	99	100	99	99	98	100	99	99	99	99	99	99	99	99	99	99	100	99	99	99	99	99	100	99	99	98	99	99	98	91
CF3S2_35	99	99	99	82	83	94	97	88	100	99	100	99	99	98	100	99	99	99	99	99	99	99	99	99	99	100	99	99	99	99	99	100	99	99	98	99	99	98	91
CF3S2_5	99	99	99	82	83	94	97	82	100	99	100	99	99	99	100	99	99	99	99	99	99	99	99	99	99	100	99	99	99	99	99	100	99	99	98	99	99	98	91
CF4S108	99	99	99	82	83	94	97	88	100	99	100	99	99	99	100	99	99	99	99	99	99	99	99	99	99	100	99	99	99	99	99	100	99	99	98	99	99	98	91
CF4S12	99	99	99	82	83	94	97	88	100	99	100	99	99	99	100	99	99	99	99	99	99	99	99	99	99	100	99	99	99	99	99	100	99	99	98	99	99	98	91
CF4S126	99	99	99	82	83	94	97	88	100	99	100	99	99	99	100	99	99	99	99	99	99	99	99	99	99	100	99	99	99	99	99	100	99	99	98	99	99	98	91
CF4S132	99	99	99	82	83	94	97	88	100	99	100	99	99	99	100	99	99	99	99	99	99	99	99	99	99	100	99	99	99	99	99	100	99	99	98	99	99	98	91
CF54NCTC13415	99	99	99	82	83	94	97	88	99	99	100	99	99	99	100	99	99	99	99	99	99	99	99	99	99	100	99	99	99	99	99	100	99	99	98	99	99	98	91
CF5S120	99	99	99	82	83	94	97	88	99	99	99	99	99	99	100	99	99	99	99	99	99	99	99	99	99	100	99	99	99	99	99	100	99	99	98	99	99	98	91
CF5S134	99	99	99	82	83	94	97	88	99	99	99	99	99	99	100	99	99	99	99	99	99	99	99	99	99	100	99	99	99	99	99	100	99	99	98	99	99	98	91
CF5S138	99	99	99	82	83	94	97	88	99	99	99	99	99	99	100	99	99	99	99	99	99	99	99	99	99	100	99	99	99	99	99	100	99	99	98	99	99	98	91
CF60P44	99	99	99	82	83	94	97	88	99	99	100	99	99	99	100	99	99	99	99	99	99	99	99	99	99	100	99	99	99	99	99	100	99	99	98	99	99	98	91
CF6S11	99	99	99	82	83	94	97	88	99	99	100	99	99	99	100	99	99	99	99	68	0	0	0	0	0	0	0	63	99	99	99	100	99	99	98	99	99	98	91
CF6S118	99	99	99	82	83	94	97	88	99	99	100	99	99	99	100	99	99	99	99	99	99	99	99	99	99	100	99	99	99	99	99	100	99	99	98	99	99	98	91
CF7S110	99	99	99	82	83	94	97	88	100	99	100	99	99	99	100	97	99	99	99	99	99	99	99	99	99	100	99	99	99	99	99	100	99	99	98	99	99	98	91
CF7S115	99	99	99	82	83	94	97	88	99	99	61	99	99	99	100	99	99	99	99	99	99	99	99	99	99	100	99	99	99	99	99	100	99	99	98	99	99	98	91
CF7S136	99	99	99	82	83	94	97	88	99	99	61	99	99	99	100	99	99	99	99	99	99	99	99	99	99	100	99	99	99	99	99	100	99	99	98	99	99	98	91
CF7S139	99	99	99	82	83	94	97	88	99	99	61	99	99	99	100	99	99	99	99	99	99	99	99	99	99	100	99	99	99	99	99	100	99	99	98	99	99	98	91
CF8S102	99	99	99	82	83	94	97	88	99	99	100	99	99	99	100	99	99	99	99	99	99	99	99	99	99	100	99	99	99	99	99	100	99	99	98	99	99	98	91
CF8S127	99	99	99	82	83	94	97	88	100	99	100	99	99	99	100	99	99	99	99	99	99	99	99	99	99	100	99	99	99	99	99	100	99	99	98	99	99	98	91
CF8S133	99	99	99	82	83	94	97	88	100	99	100	99	99	99	100	99	99	99	99	99	99	99	99	99	99	100	99	99	99	99	99	100	99	99	98	99	99	98	91
CF8S136	99	99	99	82	83	94	97	88	100	99	100	99	99	99	100	99	99	99	99	99	99	99	99	99	99	100	99	99	99	99	99	100	99	99	98	99	99	98	91
CF9S111	99	99	99	82	83	94	97	88	99	99	100	99	99	99	100	99	99	99	99	99	99	99	99	99	99	100	99	99	99	99	99	100	99	99	98	99	99	98	91
CF9S124	99	99	99	82	83	94	97	88	99	99	100	99	99	99	100	99	99	99	99	99	99	99	99	99	99	100	99	99	99	99	99	100	99	99	98	99	99	98	91
CFS104	99	99	99	82	83	94	97	88	99	99	99	99	99	99	100	99	99	99	99	99	99	99	99	99	99	100	99	99	99	99	99	100	99	99	98	99	99	98	91
JD304	76	99	99	82	83	94	97	88	100	99	100	99	95	99	100	99	89	99	100	99	99	99	99	99	99	100	99	89	99	99	99	100	99	99	98	99	99	72	83
JD310	99	99	99	82	83	94	97	75	95	84	100	0	0	0	0	0	0	0	0	0	38	99	99	99	99	100	99	99	99	99	99	100	99	99	98	98	99	77	64
JD315	99	99	99	82	83	94	97	88	100	69	100	99	93	99	100	99	89	84	99	99	99	99	99	99	99	100	99	99	99	99	99	100	99	99	98	98	99	97	83
JD322	99	99	99	82	83	94	97	88	100	99	100	99	99	99	99	99	89	84	99	99	99	99	99	99	99	100	99	99	99	99	99	100	99	99	98	99	99	95	83
JD324	99	99	99	82	83	94	97	75	91	69	99	99	93	99	100	99	89	84	99	99	99	99	99	99	99	100	99	99	99	99	99	100	99	99	98	99	99	97	83
JD326	99	99	99	23	83	94	97	75	99	85	100	99	99	99	100	99	99	99	99	99	99	99	99	99	99	100	99	99	99	87	99	100	99	99	98	99	99	77	65
JD329	99	99	99	82	83	94	97	75	68	97	100	99	99	83	100	99	89	99	99	99	99	99	99	99	75	100	97	89	99	99	99	100	99	99	98	99	89	74	91
JD335	99	99	99	82	83	94	97	75	100	98	100	0	0	0	0	0	0	0	0	0	0	0	0	0	0	0	99	89	99	99	99	100	99	99	98	99	99	74	91
LES400	99	99	99	82	83	94	97	88	99	99	100	99	99	99	100	99	99	99	99	99	99	99	99	99	99	100	99	99	99	99	99	100	99	99	98	99	99	98	91
LES431	99	99	99	82	83	94	97	88	100	99	100	99	99	99	100	99	99	99	99	99	99	99	99	99	99	100	99	99	99	99	99	100	99	99	98	99	99	98	91
LESB58	99	99	99	82	83	94	97	88	100	99	100	99	99	99	100	99	99	99	99	99	99	99	99	99	99	100	99	99	99	99	99	100	99	99	98	99	99	98	91
LESB582	99	99	99	82	83	94	97	88	100	99	100	99	99	99	100	99	99	99	99	99	99	99	99	99	99	100	99	99	99	99	99	100	99	99	98	99	99	98	91
LESB65	99	99	99	82	83	94	97	88	100	99	100	99	99	99	100	99	99	99	99	99	99	99	99	99	99	100	99	99	99	99	99	100	99	99	98	99	99	98	91
LESlike1	99	99	99	82	83	94	97	88	100	99	100	99	99	99	100	99	99	99	99	99	99	99	99	99	99	100	99	99	99	99	99	100	99	99	98	99	99	98	91
LESlike4	99	99	99	82	83	94	97	88	100	99	100	99	99	99	100	99	99	99	99	99	99	99	99	99	99	100	99	99	99	99	99	100	99	99	98	99	99	98	91
LESlike5	99	99	99	82	83	94	97	88	100	99	100	99	99	99	100	99	99	99	99	99	99	99	99	99	99	100	99	99	99	99	99	100	99	99	98	99	99	98	91
LESlike7	99	99	99	82	83	94	97	88	100	99	100	99	99	99	100	99	99	99	99	99	99	99	99	99	99	100	99	99	99	99	99	100	99	99	98	99	99	98	91
LiP10a_edit	99	99	99	82	83	94	97	88	99	99	100	99	99	99	100	99	99	99	99	99	99	99	99	99	99	100	99	99	99	99	99	100	99	99	98	99	99	98	91
LiP10b_edit	99	99	99	82	83	94	97	88	85	99	100	99	99	99	100	99	99	99	99	99	99	99	99	99	99	100	99	99	99	99	99	100	99	99	98	99	99	98	91
LiP11_edit	0	99	99	82	83	94	97	88	99	99	100	99	99	99	100	99	99	99	99	99	99	99	99	99	99	100	99	99	99	99	99	100	99	99	98	99	99	98	91
LiP12_edit	99	99	99	82	83	94	97	88	100	99	100	99	99	99	100	99	99	99	99	99	99	99	99	99	99	100	99	99	99	99	99	100	99	99	98	99	99	98	91
LiP13_edit	99	99	99	82	83	94	97	88	99	99	100	0	0	0	0	0	0	0	0	0	0	0	0	0	0	0	99	99	99	99	99	100	99	99	98	99	99	98	91
LiP14_edit	99	99	99	82	83	94	97	88	99	99	100	99	99	99	100	99	99	99	99	99	99	99	99	99	99	100	99	99	99	99	99	100	99	99	98	99	99	98	91
LiP1a_edit	99	99	99	82	83	94	97	88	100	99	100	99	99	99	100	99	99	99	99	99	99	99	99	99	99	100	99	99	99	99	99	100	99	99	98	99	99	98	91
LiP1c_edit	99	99	99	82	83	94	97	88	100	99	100	99	99	99	100	99	99	99	99	99	99	99	99	99	99	100	99	99	99	99	99	100	99	99	98	99	99	98	91
LiP2a_edit	99	99	99	82	83	94	97	38	100	99	100	99	99	99	100	99	99	99	99	99	99	99	99	99	99	100	99	99	99	99	99	100	99	99	98	99	99	98	91
LiP2b_edit	99	99	99	82	83	94	97	88	99	99	100	99	99	99	100	99	99	99	99	99	99	99	99	99	99	100	99	99	99	99	99	100	99	99	98	99	99	98	91
LiP2c_edit	99	99	99	82	83	94	97	88	99	99	100	99	99	99	100	99	99	99	99	99	99	99	99	99	99	100	99	99	99	99	99	99	99	99	98	99	99	98	91
LiP3_edit	0	99	99	82	83	94	97	88	100	99	100	99	99	99	100	99	99	99	99	99	99	99	99	99	99	100	99	99	99	99	99	100	99	99	98	99	99	98	91
LiP5_edit	99	99	99	66	83	94	97	88	99	99	100	99	99	99	100	99	99	99	99	99	99	99	99	99	99	100	99	99	99	99	99	100	99	99	98	99	99	98	91
LiP6_edit	99	99	99	82	83	94	97	88	100	99	100	99	99	99	100	99	99	99	99	99	99	99	99	99	99	100	99	99	99	99	99	100	99	99	98	99	99	98	91
LiP7_edit	99	99	99	66	83	94	97	88	100	99	99	99	99	99	100	99	99	99	99	99	99	99	99	99	99	100	99	99	99	99	99	100	99	99	98	99	99	98	91
LiP8_edit	99	99	99	82	83	94	97	88	100	99	100	99	99	99	99	99	99	99	99	99	99	99	99	99	99	100	99	99	99	99	99	100	99	99	98	99	99	98	91
LiP9_edit	99	99	99	82	83	94	97	88	100	99	100	99	99	99	100	99	99	99	99	99	99	99	99	99	99	100	99	99	99	99	99	100	99	99	98	99	99	98	91
MdLES	99	99	99	82	83	94	97	88	99	99	100	99	99	99	100	99	99	99	99	99	99	99	99	99	99	100	93	99	99	99	99	100	99	99	98	99	99	98	91
o59100	99	99	99	82	83	94	97	88	99	99	100	99	99	99	100	99	99	99	99	99	99	99	99	99	99	100	99	99	99	99	99	100	99	99	98	99	99	98	91
OSIRIS	99	99	99	82	83	94	97	88	100	99	100	99	99	99	100	99	99	99	0	0	0	0	23	99	99	100	99	99	99	99	99	100	99	99	98	99	99	98	91
PHELES1	99	99	99	82	83	94	97	88	100	99	100	99	99	99	100	99	99	99	99	99	99	99	99	99	99	100	99	99	99	99	99	100	99	99	98	99	99	98	91
PHELES10	99	99	99	82	83	94	97	88	100	99	100	99	99	99	100	99	99	99	99	99	99	99	99	99	99	100	99	99	99	99	99	100	99	99	98	99	99	98	91
PHELES11	99	99	99	82	83	94	97	88	100	99	100	99	99	99	100	50	99	99	99	99	99	99	99	99	99	100	99	99	99	99	99	100	99	99	98	99	99	98	91
PHELES12	99	0	0	0	0	0	0	0	0	99	99	0	0	0	0	0	0	0	0	0	0	0	0	0	0	0	0	0	0	0	0	0	0	0	0	0	0	0	0
PHELES13	99	99	99	82	83	94	97	88	99	99	100	0	0	0	0	0	0	0	0	0	0	66	99	99	99	100	99	99	99	99	99	100	99	99	98	99	99	98	91
PHELES14	99	99	99	82	83	94	97	88	99	99	0	99	99	99	100	99	99	99	99	99	99	99	99	99	99	100	99	99	99	99	99	100	99	99	98	99	99	98	91
PHELES15	99	99	99	82	83	94	97	88	100	99	100	99	99	99	100	99	99	99	99	99	99	99	99	99	99	100	99	99	99	99	99	100	99	99	98	99	99	98	91
PHELES16	99	99	99	82	83	94	97	88	100	99	100	99	99	99	100	99	99	99	99	99	99	99	99	99	99	100	99	99	99	99	99	100	99	99	98	99	99	98	91
PHELES17	99	99	99	82	83	94	97	88	100	99	100	99	99	99	100	99	99	99	99	99	99	99	99	99	99	100	99	99	99	99	99	100	99	99	98	99	99	98	91
PHELES18	0	99	99	82	83	94	97	88	100	99	100	99	99	99	100	99	99	99	99	99	99	99	99	99	99	100	99	99	99	99	99	100	99	99	98	99	99	98	91
PHELES19	99	99	99	82	83	94	97	88	100	99	100	99	99	99	100	99	99	99	99	99	99	99	99	99	99	100	99	99	99	99	99	100	99	99	98	99	99	98	91
PHELES2	99	0	0	0	0	0	0	0	0	0	100	99	99	99	100	99	99	99	99	99	99	99	99	99	99	100	0	0	0	0	0	0	0	0	0	0	0	0	0
PHELES20	99	99	99	82	83	94	97	88	100	99	100	99	99	99	100	99	99	99	99	99	99	99	99	99	99	100	99	99	99	99	99	100	99	99	98	99	99	98	91
PHELES21	99	99	99	82	83	94	97	88	99	99	99	99	99	99	100	99	99	99	99	99	99	99	99	99	99	100	99	99	99	99	99	100	99	99	98	99	99	98	91
PHELES22	99	99	99	82	83	94	97	88	99	99	100	99	99	99	100	99	99	99	99	99	99	99	99	99	99	100	99	99	99	99	99	100	99	99	98	99	99	98	91
PHELES23	99	99	99	82	83	94	97	88	99	99	99	99	99	99	100	99	99	99	99	99	99	99	99	99	99	100	99	99	99	99	99	100	99	99	98	99	99	98	91
PHELES25	99	99	99	82	83	94	97	88	99	99	100	99	99	99	100	99	99	99	99	99	99	99	99	99	99	100	99	99	99	99	99	100	99	99	98	99	99	98	91
PHELES27	0	99	99	82	83	94	97	88	99	99	100	99	99	99	100	99	99	99	99	99	99	99	99	99	99	100	99	99	99	99	99	100	99	99	98	99	99	98	91
PHELES28	99	99	99	82	83	94	97	88	100	99	100	99	99	99	100	99	99	99	99	99	99	99	99	99	99	100	99	99	99	99	99	100	99	99	98	99	99	98	91
PHELES29	0	99	99	82	83	94	97	88	99	99	100	99	99	99	100	99	99	99	99	99	99	99	99	99	99	100	99	99	99	99	99	100	99	99	98	99	99	98	91
PHELES3	99	99	99	82	83	94	97	88	99	99	100	99	99	99	100	99	99	99	99	99	99	99	99	99	99	100	99	99	99	99	99	100	99	99	98	99	99	98	91
PHELES30	99	99	99	82	83	94	97	88	100	99	100	99	99	99	100	99	99	99	99	99	99	99	99	99	99	100	99	99	99	99	99	100	99	99	98	99	99	98	91
PHELES4	99	99	99	82	83	94	97	88	99	99	100	0	0	61	100	99	99	99	99	99	99	99	99	99	99	100	99	99	99	99	99	100	99	99	98	99	99	98	91
PHELES5	99	99	99	82	83	94	97	88	99	99	99	99	68	0	0	0	0	0	0	0	0	0	0	0	0	50	99	99	99	99	99	100	99	99	98	99	99	98	91
PHELES6	99	99	99	82	83	94	97	88	99	99	99	99	99	99	100	99	99	99	99	99	99	99	99	99	99	100	99	99	99	99	99	99	99	99	98	99	99	98	91
PHELES7	99	0	0	0	0	0	0	0	0	99	99	99	99	99	100	99	99	99	99	99	99	99	99	99	99	100	0	0	0	0	0	0	0	0	0	0	0	0	0
PHELES8	99	99	99	82	83	94	97	88	99	99	100	99	99	99	100	99	99	99	99	99	99	99	99	99	99	100	99	99	99	99	99	100	99	99	98	99	99	98	91
PHELES9	99	99	99	82	83	94	97	88	99	99	100	99	99	99	100	99	99	99	99	99	99	99	99	99	99	100	99	99	99	99	99	100	99	99	98	99	99	98	91
SED1	99	99	99	82	83	94	97	88	100	99	100	99	99	99	100	99	99	99	99	99	99	99	99	99	99	100	99	99	99	99	99	100	99	99	98	99	99	98	91
SED11	99	99	99	82	83	94	97	88	100	99	100	99	99	99	100	99	99	99	99	99	99	99	99	99	99	100	99	99	99	99	99	100	99	99	98	99	99	98	91
SED20	99	99	99	82	83	94	97	88	100	99	100	99	99	99	100	99	99	99	99	99	99	99	99	99	99	100	99	99	99	99	99	100	99	99	98	99	99	98	91
*The presence of virulence factor genes was determined using Blastable (https://www.github.com/bawee/blastable) that identifies gene homologues using Blast+. Some values were also confirmed using conventional Blast+.
Values for each gene are expressed as % nucleotide identity multiplied by the fraction of gene coverage. A threshhold value of 70 was used for gene presence.
Values below threshhold are highlighted.
The following virulence genes were present in all strains: toxA, exoS, exoT, exoY, lasA, lasB, aprA, pepA, plcB, plcH, plcN, fliC, flp, hcnABC, all pyocyanin synthesis genes (phz), all alginate synthesis genes (alg), all pel polysaccharide synthesis genes (pel), all pyochelin synthesis genes (pch),
The rhlABC genes were present in all strains except JD310 that lacked rhlB.
The following virulence genes were absent from all strains: flaA, exoU, rhsT, pilA
The pilS2 gene that is not present in LESB58 was absent from all genomes except PHELES19.

## Sheet: S7
Table S7. Most common mutations in the UK LES population compared with LESB58
LESB58 genome position	Number of UK LES with mutation	Gene name	Mutational impact
5171	124	gyrB	Amino acid substitution
424909	124	metX	Amino acid substitution
594120	124	PLES_05421	Amino acid substitution
1211690	124	PLES_11151	Amino acid substitution
1500912	124	PLES_13941	Amino acid substitution
1676171	124	PLES_15441	Amino acid substitution
1797644	124	nosR	Amino acid substitution
3029715	124	PLES_28161	Amino acid substitution
3478510	124	PLES_31551	Amino acid substitution
4875534	124	PLES_44361	Amino acid substitution
4899936	124	PLES_44581	Amino acid substitution
5039965	124	PLES_45841	Amino acid substitution
5390472	124	PLES_48951	Amino acid substitution
5398854	124	ampD	Amino acid substitution
5781270	124	fis	Amino acid substitution
6076482	124	PLES_54891	Amino acid substitution
5625198	124	phuR	Synonymous
6473649	124	wbpY	Synonymous
5816665	124	PLES_52691	Upstream
5902830	124	PLES_53461	Upstream
123796	123	PLES_01041	Amino acid substitution
5369024	123	PLES_48781	Amino acid substitution
5370379	123	PLES_48791	Amino acid substitution
5763379	123	PLES_52231	Amino acid substitution
6483542	123	PLES_58511	Amino acid substitution
2076950	122	PLES_19231	Amino acid substitution
4656647	122	fleR	Premature stop codon
5903286	121	PLES_53461	Upstream
3339113	118	PLES_30291	Amino acid substitution
3376895	113	pslK	Synonymous
3201324	111	PLES_29121	Amino acid substitution
2087274	100	PLES_19341	Amino acid substitution
668253	100	PLES_06141	Synonymous
2018583	100	gltR	14bp deletion
